# Supplementary material for: 2-[(1H-Benzimidazol-1-yl)meth­yl]phenol benzene hemisolvate
Source: Acta Crystallogr Sect E Struct Rep Online. 2014 Jan 22;70(Pt 2):o177. doi: 10.1107/S1600536814000841 (PMC3998331; doi:10.1107/S1600536814000841)
Supplement: Supplementary file 1 [file e-70-0o177-sup1.cif]

##############################################################################
#                                                                            #
# This CIF contains the data in a paper accepted for publication in          #
# Acta Crystallographica Section E. It conforms to the requirements of       #
# Notes for Authors for Acta Crystallographica Section E, and has been       #
# peer reviewed under the auspices of the IUCr Commission on Journals.       #
#                                                                            #
# Full details of the Crystallographic Information File format               #
# are given in the paper "The Crystallographic Information File (CIF):       #
# a New Standard Archive File for Crystallography" by S. R. Hall, F. H.      #
# Allen and I. D. Brown [Acta Cryst. (1991), A47, 655-685].                  #
#                                                                            #
# The current version of the core CIF dictionary is obtainable from          #
# ftp://ftp.iucr.org/pub/cif_core.dic.                                       #
#                                                                            #
# Software is freely available for graphical display of the structure(s)     #
# in this CIF. For information consult the CIF software page                 #
# http://www.iucr.org/resources/cif/software.                                #
#                                                                            #
# This file may be used for bona fide research purposes within the           #
# scientific community so long as proper attribution is given to the journal # 
# article from which it was obtained.                                        #
#                                                                            #
##############################################################################
data_I
_audit_creation_method     SHELXL-2013
_journal_date_recd_electronic     2014-01-08
_journal_date_accepted     2014-01-13
_journal_name_full     'Acta Crystallographica, Section E'
_journal_year     2014
_journal_volume     70
_journal_issue      2
_journal_page_first     o177
_journal_page_last     o177
_journal_paper_category     QO
_journal_paper_doi     10.1107/S1600536814000841
_journal_coeditor_code     SJ5381
_publ_contact_author_name     'Augusto Rivera'
_publ_contact_author_address
;
Universidad Nacional de Colombia, Sede Bogot\'a, Facultad de Ciencias,
Departamento de Qu\'imica, Cra 30 No.45-03, Bogot\'a, C\'odigo Postal 111321,
Colombia
;
_publ_contact_author_email     'ariverau@unal.edu.co'
_publ_contact_author_fax     ?
_publ_contact_author_phone     ?
_publ_section_title
;
2-[(1<i>H</i>-Benzimidazol-1-yl)methyl]phenol benzene hemisolvate
;
loop_
    _publ_author_name
    _publ_author_footnote
    _publ_author_address
    'Rivera, Augusto' .
;
Universidad Nacional de Colombia, Sede Bogot\'a, Facultad de Ciencias,
Departamento de Qu\'imica, Cra 30 No.45-03, Bogot\'a, C\'odigo Postal 111321,
Colombia
;
    'Jim\'enez-Cruz, Leonardo' .
;
Universidad Nacional de Colombia, Sede Bogot\'a, Facultad de Ciencias,
Departamento de Qu\'imica, Cra 30 No.45-03, Bogot\'a, C\'odigo Postal 111321,
Colombia
;
    'Bolte, Michael' .
;
Institut f\"ur Anorganische Chemie
J.-W.-Goethe-Universit\"at
Max-von-Laue-Strasse 7
Frankfurt/Main
D-60438
Germany
;
_publ_section_synopsis
;
The title compound, C~14~H~12~N~2~O\\cdot0.5(C~6~H~6~), crystallizes in the
triclinic space group <i>P</i>\=1. In the crystal, intermolecular O-H...N
hydrogen bonds link the molecules into parallel chains propagating along
[100]. The molecules are further connected by C-H...\p interactions.
;
_database_code_depnum_ccdc_archive     'CCDC 981330'
_chemical_name_systematic
;
2-[(1<i>H</i>-Benzimidazol-1-yl)methyl]phenol benzene hemisolvate
;
_chemical_name_common     ?
_chemical_formula_moiety     'C14 H12 N2 O, 0.5(C6 H6)'
_chemical_formula_sum     'C17 H15 N2 O'
_chemical_formula_iupac     'C14 H12 N2 O, 0.5C6 H6'
_chemical_formula_weight     263.31
_chemical_melting_point     ?
_shelx_space_group_comment
;
The symmetry employed for this shelxl refinement is uniquely defined
by the following loop, which should always be used as a source of
symmetry information in preference to the above space-group names.
They are only intended as comments.
;
_space_group_crystal_system     triclinic
_space_group_name_H-M_alt     'P -1'
_space_group_name_Hall     '-P 1'
loop_
    _space_group_symop_operation_xyz
    'x, y, z'
    '-x, -y, -z'
_cell_length_a     8.9351(11)
_cell_length_b     9.3268(10)
_cell_length_c     9.9579(11)
_cell_angle_alpha     73.098(8)
_cell_angle_beta     69.124(8)
_cell_angle_gamma     62.148(8)
_cell_volume     677.75(15)
_cell_formula_units_Z     2
_cell_measurement_reflns_used     14234
_cell_measurement_theta_min     3.58
_cell_measurement_theta_max     26.25
_cell_measurement_temperature     173(2)
_exptl_crystal_description     needle
_exptl_crystal_colour     'light brown'
_exptl_crystal_size_max     0.420
_exptl_crystal_size_mid     0.120
_exptl_crystal_size_min     0.120
_exptl_crystal_density_diffrn     1.290
_exptl_crystal_density_meas     ?
_exptl_crystal_density_method     ?
_exptl_crystal_F_000     278
_exptl_absorpt_coefficient_mu     0.082
_exptl_absorpt_correction_type     multi-scan
_exptl_absorpt_process_details     '(X-AREA; Stoe & Cie, 2001)'
_shelx_estimated_absorpt_T_min     0.967
_shelx_estimated_absorpt_T_max     0.990
_exptl_absorpt_correction_T_min     0.967
_exptl_absorpt_correction_T_max     0.990
_exptl_special_details
;
;
_diffrn_ambient_temperature     173(2)
_diffrn_radiation_type     MoK\a
_diffrn_radiation_wavelength     0.71073
_diffrn_measurement_device_type     'Stoe IPDS II two-circle'
_diffrn_measurement_method     \w
_diffrn_detector_area_resol_mean     ?
_diffrn_reflns_number     8981
_diffrn_reflns_av_R_equivalents     0.0427
_diffrn_reflns_theta_min     3.890
_diffrn_reflns_theta_max     25.847
_diffrn_reflns_theta_full     25.000
_diffrn_measured_fraction_theta_max     0.988
_diffrn_measured_fraction_theta_full     0.991
_diffrn_reflns_limit_h_min     -10
_diffrn_reflns_limit_h_max     10
_diffrn_reflns_limit_k_min     -11
_diffrn_reflns_limit_k_max     11
_diffrn_reflns_limit_l_min     -12
_diffrn_reflns_limit_l_max     12
_refine_special_details     ?
_reflns_number_total     2591
_reflns_number_gt     2314
_reflns_threshold_expression     I>2\s(I)
_refine_ls_structure_factor_coef     Fsqd
_refine_ls_matrix_type     full
_refine_ls_R_factor_all     0.0451
_refine_ls_R_factor_gt     0.0403
_refine_ls_wR_factor_gt     0.1053
_refine_ls_wR_factor_ref     0.1077
_refine_ls_goodness_of_fit_ref     1.120
_refine_ls_restrained_S_all     1.120
_refine_ls_number_reflns     2591
_refine_ls_number_parameters     185
_refine_ls_number_restraints     0
_refine_ls_hydrogen_treatment     mixed
_refine_ls_weighting_scheme     calc
_refine_ls_weighting_details
              'w=1/[\s^2^(Fo^2^)+(0.0390P)^2^+0.2380P] where P=(Fo^2^+2Fc^2^)/3'
_atom_sites_solution_hydrogens     mixed
_atom_sites_solution_primary     ?
_atom_sites_solution_secondary     ?
_refine_ls_shift/su_max     0.000
_refine_ls_shift/su_mean     0.000
_refine_diff_density_max     0.196
_refine_diff_density_min     -0.166
_refine_ls_extinction_method     none
_refine_ls_extinction_coef     .
loop_
    _atom_type_symbol
    _atom_type_description
    _atom_type_scat_dispersion_real
    _atom_type_scat_dispersion_imag
    _atom_type_scat_source
    'C' 'C' 0.0033 0.0016
                         'International Tables Vol C Tables 4.2.6.8 and 6.1.1.4'
    'H' 'H' 0.0000 0.0000
                         'International Tables Vol C Tables 4.2.6.8 and 6.1.1.4'
    'N' 'N' 0.0061 0.0033
                         'International Tables Vol C Tables 4.2.6.8 and 6.1.1.4'
    'O' 'O' 0.0106 0.0060
                         'International Tables Vol C Tables 4.2.6.8 and 6.1.1.4'
_computing_data_collection     'X-AREA (Stoe & Cie, 2001)'
_computing_cell_refinement     'X-AREA (Stoe & Cie, 2001)'
_computing_data_reduction     'X-AREA (Stoe & Cie, 2001)'
_computing_structure_solution     'SHELXS97 (Sheldrick, 2008)'
_computing_structure_refinement     'SHELXL97 (Sheldrick, 2008)'
_computing_molecular_graphics     'XP in SHELXTL-Plus (Sheldrick, 2008)'
_computing_publication_material     'SHELXL97 (Sheldrick, 2008)'
loop_
    _atom_site_type_symbol
    _atom_site_label
    _atom_site_fract_x
    _atom_site_fract_y
    _atom_site_fract_z
    _atom_site_U_iso_or_equiv
    _atom_site_adp_type
    _atom_site_calc_flag
    _atom_site_occupancy
    _atom_site_disorder_assembly
    _atom_site_disorder_group
    O O1 0.26163(13) 0.72436(14) 0.00166(12) 0.0358(3) Uani d 1 . .
    H H1 0.155(3) 0.706(3) 0.023(2) 0.064(6) Uiso d 1 . .
    N N1 0.72313(15) 0.66159(14) 0.07264(13) 0.0272(3) Uani d 1 . .
    N N2 0.96889(15) 0.66557(15) 0.07838(14) 0.0323(3) Uani d 1 . .
    C C1 0.84911(18) 0.71998(18) 0.00788(16) 0.0298(3) Uani d 1 . .
    H H1A 0.8506 0.7939 -0.0809 0.036 Uiso calc 1 . .
    C C2 0.91796(18) 0.56313(17) 0.20031(15) 0.0286(3) Uani d 1 . .
    C C3 0.76391(18) 0.55998(16) 0.19817(15) 0.0274(3) Uani d 1 . .
    C C4 0.6810(2) 0.46847(19) 0.30695(17) 0.0383(4) Uani d 1 . .
    H H4 0.5766 0.4670 0.3040 0.046 Uiso calc 1 . .
    C C5 0.7585(3) 0.3802(2) 0.41906(19) 0.0478(4) Uani d 1 . .
    H H5 0.7057 0.3167 0.4963 0.057 Uiso calc 1 . .
    C C6 0.9130(3) 0.3812(2) 0.42267(18) 0.0487(5) Uani d 1 . .
    H H6 0.9627 0.3176 0.5018 0.058 Uiso calc 1 . .
    C C7 0.9953(2) 0.47195(19) 0.31466(18) 0.0397(4) Uani d 1 . .
    H H7 1.1000 0.4723 0.3180 0.048 Uiso calc 1 . .
    C C8 0.57443(18) 0.69824(19) 0.02012(16) 0.0313(3) Uani d 1 . .
    H H8A 0.5715 0.5940 0.0184 0.038 Uiso calc 1 . .
    H H8B 0.5908 0.7566 -0.0808 0.038 Uiso calc 1 . .
    C C11 0.40093(17) 0.80188(16) 0.11250(15) 0.0270(3) Uani d 1 . .
    C C12 0.24639(18) 0.80968(17) 0.09924(15) 0.0274(3) Uani d 1 . .
    C C13 0.08497(18) 0.90253(18) 0.18424(16) 0.0322(3) Uani d 1 . .
    H H13 -0.0200 0.9101 0.1733 0.039 Uiso calc 1 . .
    C C14 0.0764(2) 0.98409(18) 0.28484(16) 0.0341(3) Uani d 1 . .
    H H14 -0.0341 1.0448 0.3444 0.041 Uiso calc 1 . .
    C C15 0.2284(2) 0.97727(18) 0.29875(16) 0.0344(3) Uani d 1 . .
    H H15 0.2228 1.0335 0.3673 0.041 Uiso calc 1 . .
    C C16 0.38896(19) 0.88763(17) 0.21170(16) 0.0309(3) Uani d 1 . .
    H H16 0.4930 0.8848 0.2201 0.037 Uiso calc 1 . .
    C C21 0.4166(2) 0.9279(2) 0.62694(19) 0.0456(4) Uani d 1 . .
    H H21 0.3596 0.8781 0.7143 0.055 Uiso calc 1 . .
    C C22 0.6494(2) 0.9049(2) 0.4094(2) 0.0455(4) Uani d 1 . .
    H H22 0.7529 0.8387 0.3470 0.055 Uiso calc 1 . .
    C C23 0.5668(2) 0.8322(2) 0.5354(2) 0.0474(4) Uani d 1 . .
    H H23 0.6131 0.7161 0.5595 0.057 Uiso calc 1 . .
loop_
    _atom_site_aniso_label
    _atom_site_aniso_U_11
    _atom_site_aniso_U_22
    _atom_site_aniso_U_33
    _atom_site_aniso_U_12
    _atom_site_aniso_U_13
    _atom_site_aniso_U_23
    O1 0.0247(5) 0.0495(7) 0.0431(6) -0.0190(5) -0.0056(4) -0.0181(5)
    N1 0.0209(6) 0.0305(6) 0.0328(6) -0.0121(5) -0.0084(5) -0.0038(5)
    N2 0.0243(6) 0.0380(7) 0.0398(7) -0.0148(5) -0.0091(5) -0.0084(5)
    C1 0.0265(7) 0.0340(7) 0.0320(7) -0.0160(6) -0.0075(6) -0.0030(6)
    C2 0.0255(7) 0.0274(7) 0.0331(7) -0.0072(5) -0.0087(6) -0.0098(6)
    C3 0.0246(7) 0.0246(6) 0.0308(7) -0.0073(5) -0.0062(5) -0.0073(5)
    C4 0.0357(8) 0.0307(8) 0.0422(9) -0.0149(6) -0.0026(7) -0.0040(6)
    C5 0.0580(11) 0.0309(8) 0.0373(9) -0.0133(8) -0.0038(8) -0.0004(7)
    C6 0.0630(12) 0.0327(8) 0.0364(9) -0.0019(8) -0.0219(8) -0.0050(7)
    C7 0.0381(8) 0.0359(8) 0.0440(9) -0.0020(7) -0.0211(7) -0.0140(7)
    C8 0.0233(7) 0.0378(8) 0.0387(8) -0.0126(6) -0.0106(6) -0.0102(6)
    C11 0.0241(7) 0.0272(7) 0.0318(7) -0.0117(5) -0.0099(5) -0.0018(5)
    C12 0.0266(7) 0.0298(7) 0.0295(7) -0.0147(6) -0.0075(5) -0.0036(5)
    C13 0.0238(7) 0.0357(8) 0.0383(8) -0.0156(6) -0.0055(6) -0.0044(6)
    C14 0.0313(8) 0.0318(7) 0.0327(8) -0.0119(6) -0.0023(6) -0.0052(6)
    C15 0.0418(8) 0.0294(7) 0.0320(7) -0.0116(6) -0.0137(6) -0.0046(6)
    C16 0.0308(7) 0.0294(7) 0.0373(8) -0.0120(6) -0.0162(6) -0.0030(6)
    C21 0.0432(9) 0.0642(11) 0.0411(9) -0.0337(9) -0.0094(7) -0.0055(8)
    C22 0.0305(8) 0.0586(11) 0.0556(10) -0.0191(8) -0.0015(7) -0.0303(9)
    C23 0.0391(9) 0.0384(9) 0.0715(12) -0.0159(7) -0.0207(8) -0.0098(8)
_geom_special_details
;
All e.s.d.'s (except the e.s.d. in the dihedral angle between two l.s. planes)
are estimated using the full covariance matrix. The cell e.s.d.'s are taken
into account individually in the estimation of e.s.d.'s in distances, angles
and torsion angles; correlations between e.s.d.'s in cell parameters are only
used when they are defined by crystal symmetry. An approximate (isotropic)
treatment of cell e.s.d.'s is used for estimating e.s.d.'s involving l.s.
planes.
;
loop_
    _geom_bond_atom_site_label_1
    _geom_bond_atom_site_label_2
    _geom_bond_site_symmetry_2
    _geom_bond_distance
    _geom_bond_publ_flag
    O1 C12 . 1.3602(17) ?
    O1 H1 . 0.98(2) ?
    N1 C1 . 1.3531(18) ?
    N1 C3 . 1.3807(19) ?
    N1 C8 . 1.4570(17) ?
    N2 C1 . 1.3101(19) ?
    N2 C2 . 1.390(2) ?
    C1 H1A . 0.9500 ?
    C2 C7 . 1.395(2) ?
    C2 C3 . 1.398(2) ?
    C3 C4 . 1.390(2) ?
    C4 C5 . 1.374(3) ?
    C4 H4 . 0.9500 ?
    C5 C6 . 1.398(3) ?
    C5 H5 . 0.9500 ?
    C6 C7 . 1.379(3) ?
    C6 H6 . 0.9500 ?
    C7 H7 . 0.9500 ?
    C8 C11 . 1.5114(19) ?
    C8 H8A . 0.9900 ?
    C8 H8B . 0.9900 ?
    C11 C16 . 1.390(2) ?
    C11 C12 . 1.3999(19) ?
    C12 C13 . 1.391(2) ?
    C13 C14 . 1.386(2) ?
    C13 H13 . 0.9500 ?
    C14 C15 . 1.385(2) ?
    C14 H14 . 0.9500 ?
    C15 C16 . 1.387(2) ?
    C15 H15 . 0.9500 ?
    C16 H16 . 0.9500 ?
    C21 C22 2_676 1.370(3) ?
    C21 C23 . 1.383(3) ?
    C21 H21 . 0.9500 ?
    C22 C21 2_676 1.370(3) ?
    C22 C23 . 1.375(3) ?
    C22 H22 . 0.9500 ?
    C23 H23 . 0.9500 ?
loop_
    _geom_angle_atom_site_label_1
    _geom_angle_atom_site_label_2
    _geom_angle_atom_site_label_3
    _geom_angle_site_symmetry_1
    _geom_angle_site_symmetry_3
    _geom_angle
    _geom_angle_publ_flag
    C12 O1 H1 . . 111.1(12) ?
    C1 N1 C3 . . 106.30(12) ?
    C1 N1 C8 . . 126.83(12) ?
    C3 N1 C8 . . 126.86(12) ?
    C1 N2 C2 . . 104.48(11) ?
    N2 C1 N1 . . 114.07(13) ?
    N2 C1 H1A . . 123.0 ?
    N1 C1 H1A . . 123.0 ?
    N2 C2 C7 . . 130.19(14) ?
    N2 C2 C3 . . 109.62(12) ?
    C7 C2 C3 . . 120.19(14) ?
    N1 C3 C4 . . 131.74(14) ?
    N1 C3 C2 . . 105.52(12) ?
    C4 C3 C2 . . 122.74(14) ?
    C5 C4 C3 . . 116.22(16) ?
    C5 C4 H4 . . 121.9 ?
    C3 C4 H4 . . 121.9 ?
    C4 C5 C6 . . 121.83(16) ?
    C4 C5 H5 . . 119.1 ?
    C6 C5 H5 . . 119.1 ?
    C7 C6 C5 . . 121.91(15) ?
    C7 C6 H6 . . 119.0 ?
    C5 C6 H6 . . 119.0 ?
    C6 C7 C2 . . 117.10(16) ?
    C6 C7 H7 . . 121.4 ?
    C2 C7 H7 . . 121.4 ?
    N1 C8 C11 . . 112.97(11) ?
    N1 C8 H8A . . 109.0 ?
    C11 C8 H8A . . 109.0 ?
    N1 C8 H8B . . 109.0 ?
    C11 C8 H8B . . 109.0 ?
    H8A C8 H8B . . 107.8 ?
    C16 C11 C12 . . 118.72(13) ?
    C16 C11 C8 . . 122.58(12) ?
    C12 C11 C8 . . 118.69(12) ?
    O1 C12 C13 . . 122.49(12) ?
    O1 C12 C11 . . 117.60(12) ?
    C13 C12 C11 . . 119.91(13) ?
    C14 C13 C12 . . 120.37(13) ?
    C14 C13 H13 . . 119.8 ?
    C12 C13 H13 . . 119.8 ?
    C15 C14 C13 . . 120.17(13) ?
    C15 C14 H14 . . 119.9 ?
    C13 C14 H14 . . 119.9 ?
    C14 C15 C16 . . 119.39(13) ?
    C14 C15 H15 . . 120.3 ?
    C16 C15 H15 . . 120.3 ?
    C15 C16 C11 . . 121.41(13) ?
    C15 C16 H16 . . 119.3 ?
    C11 C16 H16 . . 119.3 ?
    C22 C21 C23 2_676 . 119.45(16) ?
    C22 C21 H21 2_676 . 120.3 ?
    C23 C21 H21 . . 120.3 ?
    C21 C22 C23 2_676 . 120.50(16) ?
    C21 C22 H22 2_676 . 119.8 ?
    C23 C22 H22 . . 119.8 ?
    C22 C23 C21 . . 120.05(17) ?
    C22 C23 H23 . . 120.0 ?
    C21 C23 H23 . . 120.0 ?
loop_
    _geom_torsion_atom_site_label_1
    _geom_torsion_atom_site_label_2
    _geom_torsion_atom_site_label_3
    _geom_torsion_atom_site_label_4
    _geom_torsion_site_symmetry_1
    _geom_torsion_site_symmetry_2
    _geom_torsion_site_symmetry_3
    _geom_torsion_site_symmetry_4
    _geom_torsion
    _geom_torsion_publ_flag
    C2 N2 C1 N1 . . . . -0.25(16) ?
    C3 N1 C1 N2 . . . . 0.43(16) ?
    C8 N1 C1 N2 . . . . -179.40(12) ?
    C1 N2 C2 C7 . . . . -179.68(15) ?
    C1 N2 C2 C3 . . . . -0.02(15) ?
    C1 N1 C3 C4 . . . . 179.49(15) ?
    C8 N1 C3 C4 . . . . -0.7(2) ?
    C1 N1 C3 C2 . . . . -0.40(14) ?
    C8 N1 C3 C2 . . . . 179.42(12) ?
    N2 C2 C3 N1 . . . . 0.27(15) ?
    C7 C2 C3 N1 . . . . 179.96(12) ?
    N2 C2 C3 C4 . . . . -179.63(12) ?
    C7 C2 C3 C4 . . . . 0.1(2) ?
    N1 C3 C4 C5 . . . . -179.58(14) ?
    C2 C3 C4 C5 . . . . 0.3(2) ?
    C3 C4 C5 C6 . . . . -0.6(2) ?
    C4 C5 C6 C7 . . . . 0.6(3) ?
    C5 C6 C7 C2 . . . . -0.2(2) ?
    N2 C2 C7 C6 . . . . 179.51(14) ?
    C3 C2 C7 C6 . . . . -0.1(2) ?
    C1 N1 C8 C11 . . . . -110.59(16) ?
    C3 N1 C8 C11 . . . . 69.62(17) ?
    N1 C8 C11 C16 . . . . 15.8(2) ?
    N1 C8 C11 C12 . . . . -163.13(12) ?
    C16 C11 C12 O1 . . . . -179.84(12) ?
    C8 C11 C12 O1 . . . . -0.84(19) ?
    C16 C11 C12 C13 . . . . 0.2(2) ?
    C8 C11 C12 C13 . . . . 179.21(13) ?
    O1 C12 C13 C14 . . . . 178.38(13) ?
    C11 C12 C13 C14 . . . . -1.7(2) ?
    C12 C13 C14 C15 . . . . 1.7(2) ?
    C13 C14 C15 C16 . . . . -0.3(2) ?
    C14 C15 C16 C11 . . . . -1.2(2) ?
    C12 C11 C16 C15 . . . . 1.2(2) ?
    C8 C11 C16 C15 . . . . -177.73(13) ?
    C21 C22 C23 C21 2_676 . . . -0.3(3) ?
    C22 C21 C23 C22 2_676 . . . 0.3(3) ?
loop_
    _geom_hbond_atom_site_label_D
    _geom_hbond_atom_site_label_H
    _geom_hbond_atom_site_label_A
    _geom_hbond_site_symmetry_A
    _geom_hbond_distance_DH
    _geom_hbond_distance_HA
    _geom_hbond_distance_DA
    _geom_hbond_angle_DHA
    O1 H1 N2 1_455 0.98(2) 1.74(2) 2.7200(16) 174(2)
    C22 H22 Cg1 . 0.95 3.25 3.868 124
    C22 H22 Cg2 . 0.95 3.10 3.844 137
    C15 H15 Cg3 . 0.95 3.06 3.761 132
    C16 H16 Cg3 . 0.95 3.30 3.883 122
    C1 H1A Cg4 2_675 0.95 2.65 3.467 145
    C5 H5 Cg4 2_666 0.95 3.17 3.922 138
_shelx_res_checksum     36702
_shelxl_version_number        2.013
_iucr_refine_instructions_details
;
TITL ri7 in P-1
CELL 0.71073     8.9351   9.3268   9.9579  73.098  69.124  62.148
ZERR    2.00     0.0011   0.0010   0.0011   0.008   0.008   0.008
LATT  1
SFAC C  H  N O
UNIT 34 30 4 2
TEMP-100
SIZE .42 .12 .12
REM light brown needle
L.S.10
FMAP2
PLAN10
CONF
ACTA50
HTAB
BOND$H
EQIV $1 x-1,y,z
HTAB O1 N2_$1
WGHT    0.039000    0.238000
FVAR       2.11886
O1    4    0.261632    0.724358    0.001658    11.00000    0.02470    0.04953 =
         0.04314   -0.01809   -0.00558   -0.01901
H1    2    0.154921    0.706072    0.023047    11.00000    0.06417
N1    3    0.723132    0.661588    0.072645    11.00000    0.02088    0.03048 =
         0.03280   -0.00375   -0.00842   -0.01208
N2    3    0.968889    0.665571    0.078377    11.00000    0.02433    0.03800 =
         0.03983   -0.00841   -0.00913   -0.01479
C1    1    0.849115    0.719979    0.007884    11.00000    0.02648    0.03403 =
         0.03201   -0.00304   -0.00748   -0.01600
AFIX  43
H1A   2    0.850586    0.793903   -0.080869    11.00000   -1.20000
AFIX   0
C2    1    0.917963    0.563128    0.200309    11.00000    0.02553    0.02739 =
         0.03315   -0.00975   -0.00875   -0.00722
C3    1    0.763905    0.559983    0.198174    11.00000    0.02456    0.02461 =
         0.03082   -0.00727   -0.00625   -0.00726
C4    1    0.681007    0.468465    0.306952    11.00000    0.03571    0.03072 =
         0.04218   -0.00404   -0.00264   -0.01485
AFIX  43
H4    2    0.576640    0.467018    0.303958    11.00000   -1.20000
AFIX   0
C5    1    0.758548    0.380205    0.419063    11.00000    0.05804    0.03090 =
         0.03731   -0.00042   -0.00377   -0.01330
AFIX  43
H5    2    0.705720    0.316705    0.496274    11.00000   -1.20000
AFIX   0
C6    1    0.912994    0.381247    0.422671    11.00000    0.06298    0.03274 =
         0.03635   -0.00497   -0.02195   -0.00194
AFIX  43
H6    2    0.962734    0.317611    0.501844    11.00000   -1.20000
AFIX   0
C7    1    0.995251    0.471947    0.314664    11.00000    0.03815    0.03587 =
         0.04395   -0.01404   -0.02114   -0.00195
AFIX  43
H7    2    1.100012    0.472321    0.317990    11.00000   -1.20000
AFIX   0
C8    1    0.574425    0.698244    0.020120    11.00000    0.02327    0.03777 =
         0.03873   -0.01021   -0.01064   -0.01264
AFIX  23
H8A   2    0.571533    0.593976    0.018410    11.00000   -1.20000
H8B   2    0.590765    0.756642   -0.080847    11.00000   -1.20000
AFIX   0
C11   1    0.400930    0.801880    0.112502    11.00000    0.02406    0.02717 =
         0.03175   -0.00177   -0.00994   -0.01170
C12   1    0.246393    0.809682    0.099239    11.00000    0.02661    0.02975 =
         0.02952   -0.00359   -0.00748   -0.01470
C13   1    0.084966    0.902528    0.184243    11.00000    0.02384    0.03575 =
         0.03834   -0.00442   -0.00551   -0.01562
AFIX  43
H13   2   -0.019953    0.910073    0.173284    11.00000   -1.20000
AFIX   0
C14   1    0.076376    0.984090    0.284840    11.00000    0.03132    0.03183 =
         0.03273   -0.00524   -0.00232   -0.01195
AFIX  43
H14   2   -0.034107    1.044813    0.344380    11.00000   -1.20000
AFIX   0
C15   1    0.228411    0.977273    0.298754    11.00000    0.04180    0.02940 =
         0.03204   -0.00457   -0.01369   -0.01163
AFIX  43
H15   2    0.222791    1.033488    0.367307    11.00000   -1.20000
AFIX   0
C16   1    0.388955    0.887632    0.211703    11.00000    0.03075    0.02940 =
         0.03730   -0.00301   -0.01623   -0.01196
AFIX  43
H16   2    0.492993    0.884779    0.220060    11.00000   -1.20000
AFIX   0
C21   1    0.416595    0.927879    0.626944    11.00000    0.04320    0.06422 =
         0.04111   -0.00549   -0.00939   -0.03370
AFIX  43
H21   2    0.359594    0.878065    0.714318    11.00000   -1.20000
AFIX   0
C22   1    0.649376    0.904904    0.409365    11.00000    0.03045    0.05857 =
         0.05563   -0.03029   -0.00149   -0.01911
AFIX  43
H22   2    0.752920    0.838657    0.347043    11.00000   -1.20000
AFIX   0
C23   1    0.566845    0.832158    0.535381    11.00000    0.03909    0.03845 =
         0.07150   -0.00980   -0.02074   -0.01586
AFIX  43
H23   2    0.613110    0.716054    0.559529    11.00000   -1.20000
AFIX   0
HKLF 4
REM  ri7 in P-1
REM R1 =  0.0403 for    2314 Fo > 4sig(Fo)  and  0.0451 for all    2591 data
REM    185 parameters refined using      0 restraints
END
WGHT      0.0387      0.2398
REM Instructions for potential hydrogen bonds
HTAB O1 N2_$1
EQIV $2 -x+1, -y+1, -z
HTAB C8 O1_$2
REM Highest difference peak  0.196,  deepest hole -0.166,  1-sigma level  0.034
Q1    1   0.8557  0.5398  0.1891  11.00000  0.05    0.20
Q2    1   0.9753  0.4952  0.2362  11.00000  0.05    0.16
Q3    1   0.4848  0.7467  0.0821  11.00000  0.05    0.16
Q4    1   0.1670  0.8163  0.1762  11.00000  0.05    0.15
Q5    1   0.7415  0.6056  0.1473  11.00000  0.05    0.15
Q6    1   0.3277  0.8449  0.0809  11.00000  0.05    0.15
Q7    1   0.3357  0.7646  0.1415  11.00000  0.05    0.15
Q8    1   0.7223  0.5208  0.2467  11.00000  0.05    0.14
Q9    1   0.1635  0.8906  0.1153  11.00000  0.05    0.14
Q10   1   0.7550  0.4811  0.2216  11.00000  0.05    0.14
;
