# Supplementary material for: 2-[(1H-Benzimidazol-1-yl)meth­yl]phenol benzene hemisolvate
Source: Acta Crystallogr Sect E Struct Rep Online. 2014 Jan 22;70(Pt 2):o177. doi: 10.1107/S1600536814000841 (PMC3998331; doi:10.1107/S1600536814000841)
Supplement: Supplementary file 2 [file e-70-0o177-Isup2.hkl]

#
# h,k,l, Fc-squared, Fo-squared, sigma(Fo-squared), status flag
#
data_I
_shelx_title ' ri7 in P-1'
_shelx_refln_list_code          4
_shelx_F_calc_maximum       46.79
_exptl_crystal_F_000       278.00
_reflns_d_resolution_high  0.8151

loop_
 _space_group_symop_operation_xyz
 'x, y, z'
 '-x, -y, -z'

_cell_length_a     8.9351
_cell_length_b     9.3268
_cell_length_c     9.9579
_cell_angle_alpha  73.098
_cell_angle_beta   69.124
_cell_angle_gamma  62.148

_shelx_F_squared_multiplier     1.000

loop_
 _refln_index_h
 _refln_index_k
 _refln_index_l
 _refln_F_squared_calc
 _refln_F_squared_meas
 _refln_F_squared_sigma
 _refln_observed_status
   2   0   0         86.43         82.80         3.97 o
   3   0   0        558.93        562.67        12.63 o
   4   0   0         84.97         88.70         3.82 o
   5   0   0         37.18         41.08         0.69 o
   6   0   0        667.07        667.06        24.13 o
   7   0   0          8.30         10.84         0.60 o
   8   0   0         11.15         13.55         0.57 o
   9   0   0          0.28          2.56         0.54 o
  -8   1   0          3.52          4.72         0.50 o
  -7   1   0         25.28         26.62         0.79 o
  -6   1   0         67.44         63.30         3.96 o
  -5   1   0          2.21          2.40         0.51 o
  -4   1   0        393.37        430.18        12.56 o
  -3   1   0         20.37         15.90         0.57 o
  -2   1   0         80.11         80.31         2.46 o
  -1   1   0       1717.77       1575.38        57.13 o
   2   1   0         45.99         39.11         2.08 o
   3   1   0        579.49        578.64        10.49 o
   4   1   0        209.31        229.15         5.86 o
   5   1   0        172.62        162.04         5.92 o
   6   1   0          3.78          7.30         1.38 o
   7   1   0        381.99        389.84         3.74 o
   8   1   0         19.73         19.11         0.84 o
   9   1   0          5.44          4.64         0.55 o
  -8   2   0         41.92         50.27         1.40 o
  -7   2   0         23.43         24.89         0.56 o
  -6   2   0          1.46          2.27         0.47 o
  -5   2   0        136.32        136.72         2.40 o
  -4   2   0          0.48          2.58         0.90 o
  -3   2   0         15.38         17.25         0.57 o
  -2   2   0         96.86         87.01         5.38 o
  -1   2   0         21.87         24.80         1.26 o
   0   2   0         17.21         29.45         1.93 o
   2   2   0        189.52        178.62         7.28 o
   3   2   0        929.59        879.55         3.81 o
   4   2   0         20.88         17.79         0.80 o
   5   2   0         64.99         54.88         1.26 o
   6   2   0         69.91         62.21         2.03 o
   7   2   0        521.25        482.32        18.52 o
   8   2   0          8.01          8.64         0.60 o
   9   2   0         18.37         18.56         1.09 o
  -7   3   0          1.08          1.71         0.46 o
  -6   3   0          3.06          5.06         0.44 o
  -5   3   0          2.96          2.93         0.39 o
  -4   3   0        104.12        101.40         1.90 o
  -3   3   0        359.61        342.78        17.09 o
  -2   3   0         82.02         90.74         1.82 o
  -1   3   0        273.41        271.62         2.03 o
   0   3   0        132.86        114.84         6.63 o
   1   3   0        723.72        711.46        10.31 o
   2   3   0         32.18         35.81         1.93 o
   3   3   0        623.55        620.00        10.18 o
   4   3   0         25.92         27.20         0.95 o
   5   3   0        137.03        141.79         6.19 o
   6   3   0         35.19         40.91         0.78 o
   7   3   0         33.18         27.62         0.61 o
   8   3   0          2.08          2.49         0.58 o
   9   3   0        122.07        131.11         2.73 o
  10   3   0          1.09          1.74         0.56 o
  -7   4   0         30.47         27.45         2.55 o
  -6   4   0          5.20          5.53         0.59 o
  -5   4   0         10.28         11.47         0.57 o
  -4   4   0         24.47         28.65         1.77 o
  -3   4   0         20.62         19.87         0.50 o
  -2   4   0        208.02        232.69         4.78 o
  -1   4   0         40.16         44.22         0.94 o
   0   4   0          7.54         10.41         0.68 o
   1   4   0         19.95         21.61         2.68 o
   2   4   0         24.92         37.15         0.68 o
   3   4   0          1.00          1.77         0.55 o
   4   4   0         12.43         16.28         0.84 o
   5   4   0         95.76         96.45         2.96 o
   6   4   0          8.19         11.32         0.62 o
   7   4   0         10.09          9.00         0.58 o
   8   4   0         78.59         73.07         2.07 o
   9   4   0         18.88         17.57         0.93 o
  10   4   0         21.60         27.82         1.39 o
  -6   5   0         16.99         18.05         0.95 o
  -5   5   0         15.37         15.53         0.55 o
  -4   5   0          0.81          1.11         0.47 o
  -3   5   0         26.43         27.94         1.00 o
  -2   5   0          9.20          8.84         0.48 o
  -1   5   0          0.13          0.57         0.31 o
   0   5   0         67.24         73.22         1.96 o
   1   5   0         88.12         93.37         2.77 o
   2   5   0        355.77        372.37        13.88 o
   3   5   0        221.12        233.87         6.31 o
   4   5   0        154.76        160.47         4.86 o
   5   5   0        110.48        122.05         1.53 o
   6   5   0        204.17        205.69         6.51 o
   7   5   0         12.89         10.52         0.70 o
   8   5   0         69.16         68.83         1.37 o
   9   5   0          0.90          0.21         0.55 o
  10   5   0          4.42          3.64         0.64 o
  -5   6   0          5.91          6.15         0.63 o
  -4   6   0         89.54         93.37         0.77 o
  -3   6   0          0.11          1.15         0.40 o
  -2   6   0         18.63         17.50         1.19 o
  -1   6   0         67.75         72.80         2.80 o
   0   6   0         17.16         17.63         0.59 o
   1   6   0        128.35        133.52         2.15 o
   2   6   0         98.12        101.34         2.38 o
   3   6   0        111.64        122.28         1.66 o
   4   6   0         13.73         15.03         0.52 o
   5   6   0         93.12         92.99         3.16 o
   6   6   0         30.81         29.94         0.71 o
   7   6   0          0.22          0.83         0.54 o
   8   6   0         15.57         18.84         0.57 o
   9   6   0          0.10          0.86         0.55 o
  10   6   0         13.89         15.95         0.69 o
  -4   7   0          0.08          0.72         0.50 o
  -3   7   0          0.59          0.55         0.42 o
  -2   7   0          0.01          0.34         0.33 o
  -1   7   0         16.45         15.47         0.39 o
   0   7   0          6.31          8.42         0.76 o
   1   7   0          1.46          1.92         0.41 o
   2   7   0         31.82         30.76         0.57 o
   3   7   0        186.84        195.58         2.64 o
   4   7   0          0.04          0.57         0.39 o
   5   7   0        148.69        143.56         2.40 o
   6   7   0          2.33          2.68         0.52 o
   7   7   0          4.80          5.59         0.58 o
   8   7   0         18.18         20.43         0.60 o
   9   7   0          4.14          4.78         0.53 o
  -3   8   0         35.27         35.98         1.17 o
  -2   8   0          8.33          8.76         0.39 o
  -1   8   0          2.92          3.27         0.35 o
   0   8   0         16.44         13.81         0.62 o
   1   8   0         27.70         26.43         1.22 o
   2   8   0          9.70         10.81         0.47 o
   3   8   0        123.28        127.53         2.96 o
   4   8   0         29.83         31.32         1.22 o
   5   8   0          6.48          6.12         0.46 o
   6   8   0         69.50         67.05         1.79 o
   7   8   0         32.73         28.84         1.07 o
   8   8   0          0.39          2.24         0.53 o
   9   8   0         29.33         25.56         0.62 o
  -1   9   0          0.64          1.20         0.40 o
   0   9   0         14.46         15.12         0.40 o
   1   9   0         31.42         30.79         1.62 o
   2   9   0          7.55          7.29         0.46 o
   3   9   0         37.09         35.86         0.72 o
   4   9   0          4.80          6.03         0.42 o
   5   9   0          4.42          4.23         0.57 o
   6   9   0          1.55          1.64         0.45 o
   7   9   0          6.47          9.07         0.55 o
   8   9   0         16.55         21.44         0.53 o
   1  10   0         33.18         37.26         1.92 o
   2  10   0          2.24          3.24         0.52 o
   3  10   0          9.95         10.53         0.58 o
   4  10   0        109.71        109.67         1.03 o
   5  10   0         13.21         11.61         0.50 o
   6  10   0          8.16          9.67         0.56 o
   7  10   0          0.06          0.59         0.44 o
  -6 -10   1          3.56          3.15         0.50 o
  -5 -10   1          0.43          0.63         0.43 o
  -4 -10   1          9.24          9.85         0.65 o
  -3 -10   1          0.09          0.83         0.60 o
  -2 -10   1         13.55         13.19         0.55 o
  -1 -10   1          0.45          0.79         0.52 o
  -8  -9   1          0.41          0.87         0.54 o
  -7  -9   1          0.01         -0.22         0.53 o
  -6  -9   1         19.18         16.30         0.53 o
  -5  -9   1          5.07          5.00         0.45 o
  -4  -9   1          5.91          5.44         0.48 o
  -3  -9   1        141.43        133.87         3.68 o
  -2  -9   1          5.34          4.79         0.49 o
  -1  -9   1         11.21         10.81         0.52 o
   0  -9   1         76.59         72.89         4.10 o
   1  -9   1         18.96         21.68         0.43 o
  -8  -8   1          5.28          4.44         0.57 o
  -7  -8   1          0.18          0.83         0.44 o
  -6  -8   1          2.88          3.84         0.47 o
  -5  -8   1         78.87         78.34         3.23 o
  -4  -8   1          0.01          0.65         0.43 o
  -3  -8   1          2.96          3.20         0.38 o
  -2  -8   1          5.30          5.30         0.55 o
  -1  -8   1          0.04         -0.12         0.45 o
   0  -8   1         58.96         61.20         0.84 o
   1  -8   1         38.24         36.58         1.78 o
   2  -8   1          5.89          5.16         0.37 o
   3  -8   1          0.14         -0.13         0.38 o
  -9  -7   1          1.46          1.62         0.54 o
  -8  -7   1          0.04         -0.29         0.47 o
  -7  -7   1          8.95          9.97         0.48 o
  -6  -7   1         35.28         34.34         0.87 o
  -5  -7   1          1.73          1.69         0.47 o
  -4  -7   1        232.03        231.00         5.36 o
  -3  -7   1          4.99          5.41         0.44 o
  -2  -7   1          5.70          5.00         0.48 o
  -1  -7   1         12.64         14.92         0.51 o
   0  -7   1          4.43          4.60         0.38 o
   1  -7   1          1.03          0.83         0.34 o
   2  -7   1          7.66          5.94         0.34 o
   3  -7   1          0.80          1.12         0.31 o
   4  -7   1          3.80          3.80         0.64 o
  -9  -6   1         17.32         17.45         0.60 o
  -8  -6   1          1.74          0.86         0.52 o
  -7  -6   1          8.74          9.54         0.53 o
  -6  -6   1          4.26          3.33         0.56 o
  -5  -6   1          2.74          3.06         0.47 o
  -4  -6   1        146.68        152.85         3.23 o
  -3  -6   1         58.10         54.66         1.82 o
  -2  -6   1          0.01          0.12         0.36 o
  -1  -6   1          4.38          7.49         0.45 o
   0  -6   1          6.02          6.17         0.42 o
   1  -6   1         10.22         10.59         0.49 o
   2  -6   1          0.09          0.01         0.34 o
   3  -6   1          3.12          3.11         0.45 o
   4  -6   1         16.79         16.05         0.50 o
   5  -6   1          2.08          2.95         0.63 o
  -9  -5   1         18.74         19.06         0.63 o
  -8  -5   1         44.51         41.40         1.34 o
  -7  -5   1         25.67         27.16         0.89 o
  -6  -5   1        173.25        173.02         1.69 o
  -5  -5   1        215.09        224.33         3.03 o
  -4  -5   1         27.86         30.03         0.71 o
  -3  -5   1          9.68         11.68         0.49 o
  -2  -5   1          1.41          2.14         0.39 o
  -1  -5   1         14.96         17.47         0.66 o
   0  -5   1        111.95        112.70         6.79 o
   1  -5   1        290.18        277.99        12.70 o
   2  -5   1         38.46         40.35         1.31 o
   3  -5   1        308.17        341.97         4.91 o
   4  -5   1         32.61         35.60         2.84 o
   5  -5   1          0.14          0.51         0.86 o
   6  -5   1         62.68         61.54         2.40 o
  -9  -4   1          6.09          6.42         0.81 o
  -8  -4   1         39.32         33.38         2.01 o
  -7  -4   1          0.07         -0.20         0.56 o
  -6  -4   1         91.01         74.94         1.44 o
  -5  -4   1          7.30          8.42         0.65 o
  -4  -4   1         64.13         62.17         1.16 o
  -3  -4   1       1056.69       1137.61        47.27 o
  -2  -4   1          1.92          5.48         0.47 o
  -1  -4   1        151.70        154.69         3.21 o
   0  -4   1         39.24         42.16         1.14 o
   1  -4   1         57.36         51.97         2.96 o
   2  -4   1        443.31        432.67        20.86 o
   3  -4   1          2.36          2.31         0.50 o
   4  -4   1        104.19        101.85         5.63 o
   5  -4   1          4.57          3.73         0.57 o
   6  -4   1         90.86         92.40         2.87 o
   7  -4   1          0.36          0.36         0.60 o
  -9  -3   1          6.86          7.50         0.60 o
  -8  -3   1        151.23        158.45         6.66 o
  -7  -3   1        977.82        906.51        11.31 o
  -6  -3   1        111.52        106.46         2.09 o
  -5  -3   1        209.03        212.54         6.25 o
  -4  -3   1        150.30        171.20         1.39 o
  -3  -3   1        240.66        236.64         9.24 o
  -2  -3   1        283.02        297.38         2.47 o
  -1  -3   1        687.15        672.36        12.68 o
   0  -3   1         10.18          9.00         0.53 o
   1  -3   1          1.74          2.26         0.59 o
   2  -3   1          0.10         -0.05         0.49 o
   3  -3   1          8.25          9.50         0.50 o
   4  -3   1         30.38         29.33         1.55 o
   5  -3   1        185.33        179.42         8.96 o
   6  -3   1         68.93         71.36         2.82 o
   7  -3   1         52.90         47.64         1.75 o
  -9  -2   1         16.16         16.33         0.59 o
  -8  -2   1         26.20         28.22         0.74 o
  -7  -2   1         16.69         19.23         1.07 o
  -6  -2   1         58.55         54.15         1.29 o
  -5  -2   1         78.70         65.90         3.11 o
  -4  -2   1         83.60         81.53         2.78 o
  -3  -2   1          1.82          6.66         0.91 o
  -2  -2   1        863.86        800.74         4.95 o
  -1  -2   1       1188.59       1134.48        57.07 o
   1  -2   1        743.10        642.16        34.04 o
   2  -2   1          0.23          0.17         0.48 o
   3  -2   1        229.04        240.96         1.83 o
   4  -2   1         15.31         13.98         0.53 o
   5  -2   1        182.31        172.07         7.14 o
   6  -2   1          4.71          3.62         0.41 o
   7  -2   1          1.52          2.47         0.43 o
   8  -2   1         30.29         30.13         0.54 o
  -9  -1   1          0.50          1.16         0.53 o
  -8  -1   1         88.27         90.42         3.06 o
  -7  -1   1        141.70        128.97         4.25 o
  -6  -1   1        172.35        170.83         3.57 o
  -5  -1   1        102.08        100.62         6.16 o
  -4  -1   1         58.92         59.77         1.48 o
  -3  -1   1        218.74        206.12         2.37 o
  -2  -1   1          0.03          0.20         0.84 o
   1  -1   1       1026.29       1024.44        34.52 o
   2  -1   1         31.96         29.53         1.15 o
   3  -1   1          0.61          1.11         0.58 o
   4  -1   1         84.92         87.82        10.35 o
   5  -1   1        282.07        276.39        24.97 o
   6  -1   1          4.25          5.52         0.51 o
   7  -1   1        122.92        121.55         3.18 o
   8  -1   1         45.40         46.31         0.67 o
   9  -1   1         16.17         16.31         0.56 o
  -9   0   1         68.24         73.43         2.63 o
  -8   0   1         11.55         12.80         1.16 o
  -7   0   1          2.98          3.76         0.49 o
  -6   0   1         19.82         17.84         1.00 o
  -5   0   1          1.13          1.97         0.47 o
  -4   0   1          0.61          0.33         0.46 o
  -3   0   1         28.17         33.11         1.30 o
  -2   0   1         60.79         59.31         1.05 o
  -1   0   1          1.40          0.72         0.80 o
   2   0   1        552.94        524.70         7.28 o
   3   0   1        175.63        164.13        11.16 o
   4   0   1        457.16        424.65        18.44 o
   5   0   1          0.75          2.88         0.57 o
   6   0   1        130.20        133.50         2.47 o
   7   0   1        237.40        247.94         6.28 o
   8   0   1         27.17         27.11         0.61 o
   9   0   1         24.98         25.95         0.98 o
  -8   1   1          7.28          7.23         0.51 o
  -7   1   1          9.42         10.14         0.54 o
  -6   1   1          3.60          3.41         0.48 o
  -5   1   1         87.30         85.64         4.56 o
  -4   1   1        137.31        143.95         4.09 o
  -3   1   1        243.55        229.79        10.67 o
  -2   1   1        871.57        879.47        31.13 o
   2   1   1       2130.18       2095.41       132.45 o
   3   1   1        112.11        100.78         3.15 o
   4   1   1        248.45        258.13         4.94 o
   5   1   1        277.67        290.59        17.22 o
   6   1   1         50.41         46.52         3.10 o
   7   1   1         47.69         45.46         0.70 o
   8   1   1         23.19         23.17         1.88 o
   9   1   1          2.14          2.50         0.56 o
  -8   2   1          5.03          7.52         0.43 o
  -7   2   1         33.61         32.57         0.80 o
  -6   2   1          5.97          4.89         0.55 o
  -5   2   1         68.46         71.47         1.83 o
  -4   2   1        152.77        150.36         5.90 o
  -3   2   1         64.84         64.07         2.05 o
  -2   2   1        745.65        727.27        29.96 o
  -1   2   1       2189.65       2033.97         6.96 o
   0   2   1       1438.01       1383.39         4.95 o
   2   2   1        121.81        109.89         5.94 o
   3   2   1        246.52        224.44         3.01 o
   4   2   1        151.12        165.77         6.33 o
   5   2   1         33.23         36.78         1.17 o
   6   2   1         35.20         37.29         0.77 o
   7   2   1        275.44        244.25         8.69 o
   8   2   1          2.05          2.64         0.50 o
   9   2   1         17.89         18.18         0.57 o
  10   2   1         62.89         62.45         1.89 o
  -7   3   1          1.69          1.62         0.37 o
  -6   3   1          0.61          0.79         0.46 o
  -5   3   1         36.10         39.61         1.33 o
  -4   3   1         41.82         37.22         0.86 o
  -3   3   1         72.25         73.69         1.94 o
  -2   3   1         90.46        108.84         5.08 o
  -1   3   1        325.26        313.98         3.64 o
   0   3   1        714.24        698.89         4.06 o
   1   3   1        235.23        234.95         4.82 o
   2   3   1          0.18          0.06         0.51 o
   3   3   1        792.27        767.01        21.58 o
   4   3   1         54.30         54.02         1.08 o
   5   3   1        540.69        599.82        23.98 o
   6   3   1          5.23          6.33         0.78 o
   7   3   1         58.36         53.14         0.78 o
   8   3   1         18.96         15.81         0.58 o
   9   3   1          0.17         -0.20         0.54 o
  10   3   1         10.19          9.96         0.56 o
  -7   4   1          1.32          1.37         1.20 o
  -6   4   1          7.42          8.44         0.59 o
  -5   4   1         49.50         45.21         1.97 o
  -4   4   1         56.58         54.01         3.53 o
  -3   4   1         21.06         19.45         0.58 o
  -2   4   1          2.66          2.26         0.44 o
  -1   4   1        180.57        178.90         4.54 o
   0   4   1        350.21        319.52         4.60 o
   1   4   1        326.99        320.79         5.76 o
   2   4   1         23.86         22.73         0.54 o
   3   4   1         32.37         34.11         0.67 o
   4   4   1         58.16         63.81         0.89 o
   5   4   1        562.10        571.23         2.55 o
   6   4   1         13.46         16.90         1.33 o
   7   4   1         20.84         21.12         2.07 o
   8   4   1         99.18         92.56         3.59 o
   9   4   1          0.15          0.42         0.58 o
  10   4   1         80.56         86.16         2.16 o
  -6   5   1          3.03          2.89         0.63 o
  -5   5   1          3.25          6.36         0.55 o
  -4   5   1         63.86         63.92         1.79 o
  -3   5   1          0.27          0.41         0.40 o
  -2   5   1         83.07         74.01         0.72 o
  -1   5   1          0.44          0.31         0.40 o
   0   5   1        160.51        133.94        10.06 o
   1   5   1         18.18         21.24         0.49 o
   2   5   1         39.34         40.52         1.25 o
   3   5   1        156.14        170.30         2.61 o
   4   5   1         76.82         72.71         1.30 o
   5   5   1         24.21         21.80         0.60 o
   6   5   1          8.85          9.88         0.60 o
   7   5   1        388.13        376.69        21.02 o
   8   5   1          6.52          8.56         0.60 o
   9   5   1         48.95         50.36         1.89 o
  10   5   1         49.22         56.36         2.74 o
  -5   6   1         28.48         29.99         2.21 o
  -4   6   1         41.23         38.11         1.40 o
  -3   6   1         14.87         15.26         0.51 o
  -2   6   1          8.58          8.45         0.81 o
  -1   6   1         25.47         22.06         1.00 o
   0   6   1          1.63          1.73         0.35 o
   1   6   1         83.43         82.14         0.65 o
   2   6   1         51.07         51.66         2.34 o
   3   6   1        341.00        334.57        13.44 o
   4   6   1         11.60         16.08         0.49 o
   5   6   1         29.44         31.65         1.41 o
   6   6   1         12.87          9.15         0.55 o
   7   6   1        146.32        137.18         1.11 o
   8   6   1         65.49         58.12         1.77 o
   9   6   1          2.75          2.49         0.49 o
  10   6   1          8.03         12.12         0.79 o
  -4   7   1         32.31         33.59         1.96 o
  -3   7   1         35.25         33.23         1.76 o
  -2   7   1         71.47         71.31         2.81 o
  -1   7   1         18.97         20.59         0.90 o
   0   7   1         40.45         38.94         1.36 o
   1   7   1          1.78          2.58         0.38 o
   2   7   1         22.78         21.58         0.59 o
   3   7   1         85.38         87.78         2.00 o
   4   7   1         16.56         17.79         0.43 o
   5   7   1          0.00          0.20         0.38 o
   6   7   1        111.79        107.48         3.26 o
   7   7   1         32.24         36.61         0.76 o
   8   7   1          2.86          1.83         0.55 o
   9   7   1          1.20          1.60         0.47 o
  10   7   1         32.09         35.12         0.63 o
  -3   8   1         23.13         21.00         0.53 o
  -2   8   1         18.27         18.62         0.40 o
  -1   8   1          4.33          4.37         0.39 o
   0   8   1         63.93         67.87         0.89 o
   1   8   1         11.41          9.77         0.45 o
   2   8   1         16.11         16.43         0.79 o
   3   8   1        107.05        108.03         3.96 o
   4   8   1          1.96          2.05         0.33 o
   5   8   1         18.06         20.19         0.54 o
   6   8   1          8.92         10.67         0.50 o
   7   8   1         25.03         26.46         0.65 o
   8   8   1          5.28          5.48         0.54 o
   9   8   1         47.35         46.31         0.75 o
  -1   9   1          9.25          9.07         0.37 o
   0   9   1          0.01          0.04         0.31 o
   1   9   1         10.84         10.63         0.49 o
   2   9   1          9.89         10.15         0.67 o
   3   9   1         12.85         11.61         0.78 o
   4   9   1          1.06          1.19         0.35 o
   5   9   1          8.65          7.78         0.51 o
   6   9   1         81.50         78.73         2.66 o
   7   9   1         20.40         20.98         0.58 o
   8   9   1          3.02          3.91         0.42 o
   9   9   1          0.00          0.00         0.55 o
   0  10   1         95.83         96.62         1.99 o
   1  10   1         48.99         49.55         1.96 o
   2  10   1          7.28          5.60         0.48 o
   3  10   1          0.16          0.48         0.46 o
   4  10   1         23.04         22.64         0.60 o
   5  10   1         40.20         39.01         0.62 o
   6  10   1         74.40         78.13         1.22 o
   7  10   1         52.57         46.06         1.41 o
   8  10   1          4.18          4.11         0.78 o
   3  11   1         36.66         36.70         0.72 o
   4  11   1          0.65          0.76         0.52 o
   5  11   1          4.61          5.03         0.64 o
  -5 -10   2          0.30          0.87         0.53 o
  -4 -10   2          0.47          0.71         0.94 o
  -3 -10   2          0.66          2.29         0.77 o
  -2 -10   2          7.21          7.15         0.70 o
  -7  -9   2          2.65          2.76         0.53 o
  -6  -9   2          9.24          9.97         0.60 o
  -5  -9   2         14.26         12.84         0.58 o
  -4  -9   2         13.23         11.44         0.54 o
  -3  -9   2         34.07         35.80         0.81 o
  -2  -9   2          5.17          5.02         0.61 o
  -1  -9   2         66.13         67.25         1.32 o
   0  -9   2         38.16         38.57         2.19 o
   1  -9   2         10.85          9.02         0.43 o
  -8  -8   2          0.08          0.29         0.48 o
  -7  -8   2          0.15          0.75         0.43 o
  -6  -8   2          6.16          8.40         0.49 o
  -5  -8   2          0.57          0.17         0.51 o
  -4  -8   2        222.61        204.29         8.97 o
  -3  -8   2          0.04          0.33         0.41 o
  -2  -8   2          7.65          8.23         0.60 o
  -1  -8   2         77.86         84.13         2.27 o
   0  -8   2         30.92         36.66         1.17 o
   1  -8   2          5.59          4.54         0.37 o
   2  -8   2          6.85          5.96         0.39 o
   3  -8   2          6.07          5.58         0.47 o
  -8  -7   2          0.88          0.55         0.44 o
  -7  -7   2         24.52         27.13         0.62 o
  -6  -7   2          3.12          2.59         0.46 o
  -5  -7   2        107.54        115.52         3.13 o
  -4  -7   2         18.52         17.39         0.55 o
  -3  -7   2        112.31        111.07         2.74 o
  -2  -7   2          7.81          7.92         0.60 o
  -1  -7   2        132.00        146.68         4.32 o
   0  -7   2         55.17         56.39         1.62 o
   1  -7   2         71.57         74.76         1.24 o
   2  -7   2          1.38          1.89         0.42 o
   3  -7   2         13.85         13.74         0.50 o
   4  -7   2         17.57         16.51         0.43 o
  -9  -6   2          1.83          2.59         0.54 o
  -8  -6   2         10.06         12.96         0.49 o
  -7  -6   2          1.67          0.67         0.48 o
  -6  -6   2          4.56          4.82         0.47 o
  -5  -6   2        138.91        137.51         1.26 o
  -4  -6   2         41.75         44.57         0.92 o
  -3  -6   2         19.71         21.47         0.57 o
  -2  -6   2         11.82         11.40         0.47 o
  -1  -6   2          1.88          2.47         0.42 o
   0  -6   2         11.66         13.10         0.52 o
   1  -6   2          7.75          6.88         0.44 o
   2  -6   2         59.71         58.90         3.68 o
   3  -6   2          0.59          1.05         0.38 o
   4  -6   2         15.81         14.65         0.60 o
   5  -6   2         25.50         27.24         1.27 o
  -9  -5   2          9.90         11.17         0.65 o
  -8  -5   2         94.80         96.98         1.82 o
  -7  -5   2         59.34         52.99         2.04 o
  -6  -5   2          0.33          0.56         0.54 o
  -5  -5   2        185.03        179.49         1.35 o
  -4  -5   2          1.74          3.14         0.49 o
  -3  -5   2          9.65          8.76         0.69 o
  -2  -5   2          0.96          2.57         0.43 o
  -1  -5   2          4.87          7.86         0.45 o
   0  -5   2          0.19          0.88         0.36 o
   1  -5   2         42.55         42.18         2.75 o
   2  -5   2         16.64         15.61         0.48 o
   3  -5   2         41.99         46.02         0.78 o
   4  -5   2          3.03          4.25         0.58 o
   5  -5   2         48.41         49.32         2.10 o
   6  -5   2          0.24          0.31         0.65 o
  -9  -4   2          0.17          0.58         0.50 o
  -8  -4   2        150.04        152.98         5.11 o
  -7  -4   2         40.06         41.93         0.81 o
  -6  -4   2         98.88        100.83         1.08 o
  -5  -4   2          7.82          6.31         0.64 o
  -4  -4   2         47.09         51.38         2.47 o
  -3  -4   2        258.38        262.32         1.45 o
  -2  -4   2        612.55        652.23         3.40 o
  -1  -4   2        902.62        918.00        18.44 o
   0  -4   2          1.96         26.09         2.09 o
   1  -4   2         77.30         81.03         6.13 o
   2  -4   2         21.52         22.99         1.64 o
   3  -4   2         12.93         14.47         0.66 o
   4  -4   2         12.73         10.76         0.63 o
   5  -4   2         54.57         53.57         1.34 o
   6  -4   2          4.17          4.27         0.53 o
   7  -4   2         54.64         47.94         1.57 o
  -9  -3   2         17.16         16.57         0.61 o
  -8  -3   2          0.17          0.17         0.56 o
  -7  -3   2         84.29         84.75         3.65 o
  -6  -3   2         15.88         14.40         0.71 o
  -5  -3   2         32.70         32.03         0.75 o
  -4  -3   2        107.46        110.41         1.18 o
  -3  -3   2        259.63        264.45         8.14 o
  -2  -3   2        130.58        149.20         5.23 o
  -1  -3   2        907.17        839.38        27.50 o
   0  -3   2         23.74         25.41         1.48 o
   1  -3   2        243.30        195.44        13.84 o
   2  -3   2        550.74        508.13        26.32 o
   3  -3   2          5.54          8.30         0.63 o
   4  -3   2         93.81         97.21         4.11 o
   5  -3   2         29.85         29.52         1.27 o
   6  -3   2         84.03         85.07         5.35 o
   7  -3   2         11.75         12.89         0.99 o
   8  -3   2         40.88         42.21         1.49 o
  -9  -2   2          4.85          4.20         0.56 o
  -8  -2   2         86.34         88.08         3.04 o
  -7  -2   2         62.05         60.08         1.15 o
  -6  -2   2         55.37         49.73         1.14 o
  -5  -2   2        151.16        143.54         4.25 o
  -4  -2   2         24.29         26.36         0.76 o
  -3  -2   2         26.69         27.17         0.91 o
  -2  -2   2        304.82        321.12         8.71 o
  -1  -2   2        180.34        168.50         3.31 o
   1  -2   2        721.65        593.04         4.03 o
   2  -2   2         97.10         96.33         7.32 o
   3  -2   2         31.94         53.64         3.55 o
   4  -2   2          0.78          0.02         0.47 o
   5  -2   2          0.40          0.80         0.43 o
   6  -2   2        291.01        282.54        13.42 o
   7  -2   2        243.47        253.47         2.88 o
   8  -2   2         62.52         66.42         1.29 o
  -9  -1   2         61.45         71.59         0.77 o
  -8  -1   2         12.53         11.78         0.57 o
  -7  -1   2        119.03        121.83         1.99 o
  -6  -1   2        438.82        418.81        12.64 o
  -5  -1   2         19.27         22.22         0.79 o
  -4  -1   2          5.88          6.20         0.49 o
  -3  -1   2        219.58        210.84         8.42 o
  -2  -1   2          1.31          2.21         0.63 o
  -1  -1   2          4.18          3.34         0.52 o
   1  -1   2        226.49        204.80         2.02 o
   2  -1   2         11.95         11.84         0.67 o
   3  -1   2        139.49        141.60         1.92 o
   4  -1   2        172.11        171.34         6.26 o
   5  -1   2         93.68         84.82         4.24 o
   6  -1   2        225.41        232.14        11.55 o
   7  -1   2         47.81         59.39         6.88 o
   8  -1   2          0.64          0.73         0.43 o
   9  -1   2         12.58         13.93         0.55 o
  -8   0   2          0.06          0.15         0.50 o
  -7   0   2         58.60         58.04         2.23 o
  -6   0   2          2.42          3.00         0.50 o
  -5   0   2         17.42         15.32         0.51 o
  -4   0   2          7.11          6.24         0.47 o
  -3   0   2         22.47         28.23         1.16 o
  -2   0   2       1020.87       1015.87        29.07 o
  -1   0   2          0.32          0.31         0.54 o
   0   0   2        199.25        162.36         5.02 o
   1   0   2       2023.73       1789.75        46.86 o
   2   0   2        110.45        112.58         5.68 o
   3   0   2        474.13        435.84        33.59 o
   4   0   2         88.63         89.04         4.37 o
   5   0   2        111.57        134.71         3.18 o
   6   0   2         18.74         36.02         3.51 o
   7   0   2        473.37        444.79        33.97 o
   8   0   2          5.21          5.29         0.49 o
   9   0   2          2.20          2.24         0.52 o
  -8   1   2         35.31         45.82         0.66 o
  -7   1   2         23.49         23.44         1.18 o
  -6   1   2          6.29          5.90         0.73 o
  -5   1   2          0.25          0.49         0.42 o
  -4   1   2          0.09          0.83         0.41 o
  -3   1   2       1541.57       1604.50        65.07 o
  -2   1   2        267.16        257.07         7.37 o
  -1   1   2        101.21         96.46         1.77 o
   1   1   2        479.71        444.22         9.44 o
   2   1   2        944.36        869.08        27.28 o
   3   1   2       1199.11       1078.40        66.72 o
   4   1   2        397.71        425.62         4.85 o
   5   1   2         98.80        107.21         3.05 o
   6   1   2         69.61         66.15         2.55 o
   7   1   2         19.58         21.99         0.67 o
   8   1   2         38.08         40.47         0.98 o
   9   1   2         17.69         17.06         0.63 o
  10   1   2          0.19          1.08         1.16 o
  -7   2   2          0.37          0.47         0.51 o
  -6   2   2         21.35         22.59         0.74 o
  -5   2   2         15.49         17.94         0.52 o
  -4   2   2         59.11         60.53         1.31 o
  -3   2   2          2.68          5.41         0.40 o
  -2   2   2         95.32        109.11         4.51 o
  -1   2   2        321.64        335.54         6.00 o
   2   2   2       1152.93       1068.60        18.10 o
   3   2   2       1491.46       1404.93        50.01 o
   4   2   2       1161.44       1266.07        89.30 o
   5   2   2         83.35        107.73         6.31 o
   6   2   2         51.04         54.65         1.08 o
   7   2   2          9.31          9.13         0.62 o
   8   2   2          3.64          4.83         0.57 o
   9   2   2          1.44          3.78         0.56 o
  10   2   2         46.79         63.10         0.97 o
  -7   3   2          8.37          9.62         0.96 o
  -6   3   2         15.67         18.54         0.44 o
  -5   3   2         26.16         20.51         0.79 o
  -4   3   2         26.82         25.98         1.52 o
  -3   3   2         23.47         26.19         0.72 o
  -2   3   2          5.55          3.54         0.47 o
  -1   3   2         10.20         12.26         0.52 o
   1   3   2       1212.36       1242.67         8.39 o
   2   3   2        207.81        195.20         3.32 o
   3   3   2        283.40        286.55         4.79 o
   4   3   2         36.78         38.66         1.96 o
   5   3   2          0.09          0.98         0.83 o
   6   3   2         22.03         22.75         0.90 o
   7   3   2        115.32        118.12         6.44 o
   8   3   2         45.44         44.28         2.25 o
   9   3   2          0.98          1.90         0.54 o
  10   3   2         51.50         51.85         0.74 o
  -6   4   2          3.96          3.13         0.50 o
  -5   4   2          7.85          8.34         0.51 o
  -4   4   2         15.48         13.54         0.70 o
  -3   4   2          8.75          9.93         0.92 o
  -2   4   2         32.96         39.76         1.04 o
  -1   4   2          0.22          1.13         0.75 o
   0   4   2        243.40        276.26        10.54 o
   1   4   2        100.94        105.06         3.08 o
   2   4   2          2.68         19.50         1.03 o
   3   4   2        163.08        158.41         1.81 o
   4   4   2        109.80        120.91         2.85 o
   5   4   2         30.17         33.16         1.31 o
   6   4   2          0.17          0.09         0.66 o
   7   4   2         92.59         86.80         5.63 o
   8   4   2         39.10         34.84         1.30 o
   9   4   2        111.23        113.13         3.97 o
  10   4   2          0.89          0.84         0.53 o
  -6   5   2          5.13          5.57         0.55 o
  -5   5   2          0.78          0.89         0.41 o
  -4   5   2         33.34         31.02         1.55 o
  -3   5   2          0.14          0.46         0.35 o
  -2   5   2        106.78        102.68         1.62 o
  -1   5   2         29.47         26.89         0.87 o
   0   5   2         96.55         95.23         2.54 o
   1   5   2          0.97          1.85         0.44 o
   2   5   2         22.16         23.76         0.44 o
   3   5   2         77.86         87.76         1.34 o
   4   5   2         39.34         37.83         0.64 o
   5   5   2         87.63         84.81         1.10 o
   6   5   2         20.86         20.86         1.11 o
   7   5   2         35.22         27.47         1.69 o
   8   5   2         28.42         28.05         2.40 o
   9   5   2          7.37          9.13         0.60 o
  10   5   2         20.40         18.60         0.63 o
  -5   6   2         11.02         10.77         0.51 o
  -4   6   2          0.16          0.62         0.42 o
  -3   6   2         99.97        103.07         0.77 o
  -2   6   2         38.52         37.70         0.97 o
  -1   6   2        115.37        108.04         7.19 o
   0   6   2         16.43         17.21         0.58 o
   1   6   2          0.72          0.74         0.35 o
   2   6   2         53.78         57.51         0.94 o
   3   6   2        441.37        486.44         9.83 o
   4   6   2          0.13          0.63         0.36 o
   5   6   2          1.14          2.19         0.43 o
   6   6   2        113.56        124.84         3.19 o
   7   6   2         76.07         74.52         2.84 o
   8   6   2         44.66         41.99         2.05 o
   9   6   2         32.29         28.94         1.74 o
  10   6   2         10.55         12.59         0.92 o
  -4   7   2          7.90          6.47         0.55 o
  -3   7   2          0.71          0.69         0.46 o
  -2   7   2          0.12          0.35         0.32 o
  -1   7   2         84.50         85.11         1.29 o
   0   7   2         19.61         19.28         0.44 o
   1   7   2         12.39         12.34         0.42 o
   2   7   2          0.32          0.54         0.44 o
   3   7   2        217.89        220.08         9.84 o
   4   7   2          6.07          6.55         0.43 o
   5   7   2          0.62          0.60         0.39 o
   6   7   2        177.50        179.41         2.87 o
   7   7   2         29.13         27.17         0.58 o
   8   7   2         25.47         26.42         0.72 o
   9   7   2          8.46          6.69         0.55 o
  10   7   2         38.73         36.06         1.18 o
  -3   8   2          2.05          1.79         0.36 o
  -2   8   2          2.30          1.86         0.32 o
  -1   8   2          0.39          0.38         0.31 o
   0   8   2         93.00         95.42         1.22 o
   1   8   2          3.01          2.94         0.38 o
   2   8   2        149.41        149.41         6.98 o
   3   8   2        134.32        140.37         6.66 o
   4   8   2         17.74         18.06         0.41 o
   5   8   2         23.21         23.96         0.52 o
   6   8   2         20.14         23.89         0.55 o
   7   8   2         85.46         82.74         1.76 o
   8   8   2         28.33         32.18         0.67 o
   9   8   2         17.14         16.43         1.69 o
  10   8   2         52.87         52.32         1.45 o
  -1   9   2          1.08          0.79         0.32 o
   0   9   2        154.69        150.14         1.29 o
   1   9   2          3.48          3.60         0.42 o
   2   9   2         22.51         23.60         1.19 o
   3   9   2         36.95         38.40         2.21 o
   4   9   2          9.43         10.79         0.39 o
   5   9   2         10.79          9.01         0.41 o
   6   9   2        285.10        284.10         7.37 o
   7   9   2          0.18          0.39         0.46 o
   8   9   2          3.04          3.97         0.50 o
   9   9   2          8.21          8.70         0.59 o
   0  10   2          3.25          3.93         0.36 o
   1  10   2         61.64         66.00         3.23 o
   2  10   2          0.04          0.67         0.41 o
   3  10   2          2.36          2.94         0.48 o
   4  10   2         10.09         10.22         0.53 o
   5  10   2         70.90         68.75         0.87 o
   6  10   2          7.17          6.78         0.48 o
   7  10   2         87.61         87.67         1.18 o
   8  10   2          0.47          1.07         0.51 o
   3  11   2         12.39         15.38         0.56 o
   4  11   2         10.87         10.06         0.55 o
   5  11   2          3.57          2.88         0.54 o
   6  11   2          2.60          2.90         0.40 o
  -6  -9   3          1.71          0.80         0.56 o
  -5  -9   3          5.33          3.58         1.16 o
  -4  -9   3          0.77          1.11         0.49 o
  -3  -9   3          0.08          0.65         0.77 o
  -2  -9   3          1.06          1.66         0.65 o
  -1  -9   3          1.85          1.71         0.63 o
   0  -9   3          0.43          1.12         0.59 o
  -7  -8   3          2.52          1.77         0.50 o
  -6  -8   3         10.59          8.10         0.53 o
  -5  -8   3          0.21          0.86         0.54 o
  -4  -8   3         59.86         60.41         1.26 o
  -3  -8   3         15.03         12.05         0.70 o
  -2  -8   3         23.47         22.47         0.84 o
  -1  -8   3          1.12          1.59         0.62 o
   0  -8   3        106.23        112.59         1.70 o
   1  -8   3         72.82         74.41         1.22 o
   2  -8   3          2.14          3.20         0.42 o
  -8  -7   3         22.19         24.98         0.63 o
  -7  -7   3          0.00          0.73         0.51 o
  -6  -7   3          7.34          6.63         0.51 o
  -5  -7   3          0.38          0.49         0.50 o
  -4  -7   3          2.04          1.65         0.50 o
  -3  -7   3         17.88         14.88         1.28 o
  -2  -7   3          3.87          4.11         0.71 o
  -1  -7   3         48.04         46.08         0.83 o
   0  -7   3         39.17         42.39         0.68 o
   1  -7   3         39.12         39.28         1.21 o
   2  -7   3         12.20         14.08         0.44 o
   3  -7   3         35.66         33.76         0.89 o
   4  -7   3         37.44         35.37         0.67 o
  -8  -6   3         19.51         20.70         0.58 o
  -7  -6   3         46.98         50.30         0.71 o
  -6  -6   3          0.81          1.99         0.46 o
  -5  -6   3        168.64        160.86         4.08 o
  -4  -6   3         88.81         87.62         1.58 o
  -3  -6   3        156.54        151.54         2.99 o
  -2  -6   3          8.90          8.34         0.50 o
  -1  -6   3         64.30         65.74         2.03 o
   0  -6   3         56.04         64.48         2.19 o
   1  -6   3        140.18        132.06         5.63 o
   2  -6   3         16.54         16.01         0.69 o
   3  -6   3         28.96         29.49         0.89 o
   4  -6   3         73.85         67.49         4.30 o
   5  -6   3          1.43          1.73         0.50 o
  -8  -5   3          6.52          5.31         0.50 o
  -7  -5   3        215.62        219.72         8.55 o
  -6  -5   3          0.63          0.61         0.48 o
  -5  -5   3         17.68         16.11         0.55 o
  -4  -5   3         29.11         24.42         0.57 o
  -3  -5   3         11.55         12.46         0.56 o
  -2  -5   3        106.39        111.59         2.14 o
  -1  -5   3        641.70        645.15        12.88 o
   0  -5   3          4.99          5.27         0.87 o
   1  -5   3         36.95         37.28         2.14 o
   2  -5   3         66.70         65.31         1.70 o
   3  -5   3          0.21          0.35         0.54 o
   4  -5   3          4.08          6.87         0.61 o
   5  -5   3         56.85         58.19         1.80 o
   6  -5   3         34.93         29.86         2.04 o
  -8  -4   3         31.35         37.60         1.05 o
  -7  -4   3         26.16         25.22         0.91 o
  -6  -4   3          7.44          9.10         0.53 o
  -5  -4   3         17.89         19.52         0.88 o
  -4  -4   3          0.41          0.51         0.43 o
  -3  -4   3         50.43         51.12         1.44 o
  -2  -4   3        123.12        115.98         1.78 o
  -1  -4   3         48.69         32.26         0.84 o
   0  -4   3        373.66        354.76        20.38 o
   1  -4   3         33.04         32.16         0.95 o
   2  -4   3         18.41         20.71         0.51 o
   3  -4   3         21.69         23.27         0.92 o
   4  -4   3         18.61         19.50         0.90 o
   5  -4   3          6.91          8.45         1.01 o
   6  -4   3         29.23         31.66         1.82 o
   7  -4   3          7.54          7.25         0.60 o
  -8  -3   3          0.57          0.89         0.54 o
  -7  -3   3         21.08         20.70         1.22 o
  -6  -3   3        579.22        581.33        14.32 o
  -5  -3   3         88.99         88.04         1.55 o
  -4  -3   3         88.01         87.25         0.81 o
  -3  -3   3         76.55         90.91         4.27 o
  -2  -3   3         20.69         19.75         0.73 o
  -1  -3   3        428.68        416.93        12.21 o
   1  -3   3        309.06        286.07        10.53 o
   2  -3   3          6.38          7.24         0.68 o
   3  -3   3        196.23        209.89         1.68 o
   4  -3   3         42.44         43.70         0.86 o
   5  -3   3        236.52        240.81         3.20 o
   6  -3   3        409.25        395.13        13.96 o
   7  -3   3         33.11         30.80         0.70 o
  -8  -2   3          0.01          0.30         0.55 o
  -7  -2   3        193.41        190.61         4.14 o
  -6  -2   3          0.39          1.26         0.61 o
  -5  -2   3         18.95         16.84         0.68 o
  -4  -2   3          3.14          2.78         0.59 o
  -3  -2   3        119.79        122.58         2.26 o
  -2  -2   3        441.25        439.18         9.55 o
  -1  -2   3        407.37        380.12         5.28 o
   0  -2   3         22.47         25.60         0.98 o
   1  -2   3         46.69         39.31         1.01 o
   2  -2   3        461.42        465.87        16.07 o
   3  -2   3        248.74        279.90         2.73 o
   4  -2   3         33.58         34.55         1.61 o
   5  -2   3         69.35         67.38         2.32 o
   6  -2   3        151.37        169.12         2.02 o
   7  -2   3          7.44          7.15         0.57 o
   8  -2   3         54.45         49.17         0.69 o
  -8  -1   3          1.31          1.54         0.55 o
  -7  -1   3         76.77         76.69         1.20 o
  -6  -1   3        129.56        138.40         3.66 o
  -5  -1   3         69.98         70.40         0.87 o
  -4  -1   3          3.80          3.72         0.47 o
  -3  -1   3       1474.23       1562.20        37.63 o
  -2  -1   3          2.16          2.87         0.45 o
  -1  -1   3          0.87          0.82         0.41 o
   0  -1   3        222.51        234.00         6.23 o
   1  -1   3        167.64        162.98         1.96 o
   2  -1   3         48.02         47.93         1.88 o
   3  -1   3          0.07          0.44         0.56 o
   4  -1   3         51.21         51.13         4.01 o
   5  -1   3        187.98        179.94         9.45 o
   6  -1   3         15.07         16.12         0.59 o
   7  -1   3        156.72        148.88         9.06 o
   8  -1   3         22.91         21.39         0.55 o
   9  -1   3          0.47          1.30         0.50 o
  -8   0   3          2.38          2.40         0.49 o
  -7   0   3         45.30         46.75         1.11 o
  -6   0   3          7.07          7.86         0.77 o
  -5   0   3          4.29          3.85         0.45 o
  -4   0   3          5.49          3.98         0.43 o
  -3   0   3         13.01         17.99         0.56 o
  -2   0   3        230.45        225.62         5.52 o
  -1   0   3        268.32        265.82         4.34 o
   0   0   3        672.01        617.29        16.85 o
   1   0   3        387.56        358.32        16.02 o
   2   0   3         47.32         44.38         1.70 o
   3   0   3        173.02        187.73         6.01 o
   4   0   3        584.13        597.31        12.80 o
   5   0   3         62.92         66.45         1.97 o
   6   0   3        102.68        109.46         2.05 o
   7   0   3        144.25        145.39         3.55 o
   8   0   3          8.16          8.02         0.50 o
   9   0   3          2.65          2.95         0.52 o
  -8   1   3         62.10         75.88         2.04 o
  -7   1   3          0.80          2.02         0.48 o
  -6   1   3         29.20         29.31         0.73 o
  -5   1   3          0.18          0.92         0.42 o
  -4   1   3          2.22          2.13         0.42 o
  -3   1   3         35.29         29.97         1.67 o
  -2   1   3         53.92         60.84         1.86 o
  -1   1   3          1.75          2.54         0.42 o
   0   1   3         11.71         13.36         0.45 o
   1   1   3        131.94        126.70         3.86 o
   2   1   3        984.45        921.22        26.30 o
   3   1   3          9.39         10.56         1.21 o
   4   1   3        432.50        474.55         5.92 o
   5   1   3         18.94         23.04         0.99 o
   6   1   3          1.27          1.64         0.52 o
   7   1   3         33.81         31.35         2.04 o
   8   1   3         46.03         44.52         1.13 o
   9   1   3          9.27          8.70         0.54 o
  10   1   3         24.58         28.52         1.47 o
  -7   2   3         43.69         41.69         1.09 o
  -6   2   3          5.43          5.79         0.47 o
  -5   2   3          2.17          2.69         0.39 o
  -4   2   3         74.72         72.03         2.59 o
  -3   2   3          6.05          5.69         0.38 o
  -2   2   3         31.09         31.09         0.92 o
  -1   2   3          2.07          2.20         0.47 o
   0   2   3          6.21          5.06         0.39 o
   1   2   3          1.10          0.66         0.37 o
   2   2   3        277.87        268.24         5.16 o
   3   2   3        697.88        657.54        19.80 o
   4   2   3        719.21        749.20        17.65 o
   5   2   3         24.32         23.68         0.98 o
   6   2   3         12.89         12.15         0.82 o
   7   2   3        193.03        190.97        12.68 o
   8   2   3         16.93         15.44         0.60 o
   9   2   3         43.04         45.19         1.69 o
  10   2   3         30.89         34.15         0.63 o
  -7   3   3          3.54          5.47         0.44 o
  -6   3   3          0.75          2.27         0.35 o
  -5   3   3         93.69         79.89         1.54 o
  -4   3   3          1.77          3.76         0.36 o
  -3   3   3         31.67         37.59         0.79 o
  -2   3   3         36.58         34.94         1.23 o
  -1   3   3       1526.04       1629.44        13.95 o
   0   3   3          8.46         38.72         3.82 o
   1   3   3        720.72        747.91        16.61 o
   2   3   3          1.13          1.84         0.36 o
   3   3   3         40.46         46.83         0.94 o
   4   3   3         34.84         41.44         2.25 o
   5   3   3        613.13        680.95        10.35 o
   6   3   3          3.70          9.67         1.52 o
   7   3   3         15.67         19.24         0.86 o
   8   3   3         23.53         24.79         1.21 o
   9   3   3          4.06          2.33         0.75 o
  10   3   3          9.86         12.13         1.08 o
  -6   4   3          1.38          2.37         0.45 o
  -5   4   3          3.80          3.22         0.47 o
  -4   4   3         49.94         50.46         2.12 o
  -3   4   3         92.20         90.33         3.31 o
  -2   4   3          4.75          4.30         0.43 o
  -1   4   3        810.34        804.44         6.39 o
   0   4   3       1089.31       1121.42        33.56 o
   1   4   3         56.46         50.13         1.04 o
   2   4   3         18.60         20.41         0.40 o
   3   4   3         86.95         86.47         3.65 o
   4   4   3          2.76          2.94         0.48 o
   5   4   3         75.94         80.95         2.93 o
   6   4   3          1.16          1.24         0.71 o
   7   4   3          2.55          4.78         0.73 o
   8   4   3          0.67          1.24         0.72 o
   9   4   3          1.20          1.16         0.57 o
  10   4   3         24.90         27.11         1.02 o
  -5   5   3         39.56         39.77         0.72 o
  -4   5   3        128.64        122.03         2.04 o
  -3   5   3         23.58         22.12         0.47 o
  -2   5   3         23.69         25.30         0.52 o
  -1   5   3         28.96         32.38         0.82 o
   0   5   3        439.16        420.78         5.33 o
   1   5   3         63.96         56.26         1.13 o
   2   5   3        395.15        431.21         9.23 o
   3   5   3        414.45        450.03        11.28 o
   4   5   3          6.29          5.48         0.44 o
   5   5   3         42.21         49.82         0.73 o
   6   5   3         68.23         72.83         1.65 o
   7   5   3        272.97        260.18        24.28 o
   8   5   3         89.17         73.99         2.62 o
   9   5   3          0.51          0.89         0.69 o
  10   5   3          8.18          6.95         0.68 o
  -4   6   3          0.14          0.89         0.43 o
  -3   6   3          1.94          4.77         0.50 o
  -2   6   3         36.15         33.93         1.04 o
  -1   6   3         30.72         29.80         0.64 o
   0   6   3          4.61          8.10         0.37 o
   1   6   3          1.61          1.50         0.35 o
   2   6   3        221.41        235.96         0.99 o
   3   6   3        107.31        114.55         3.00 o
   4   6   3          4.35          4.46         0.37 o
   5   6   3          7.11          4.02         0.44 o
   6   6   3         23.51         25.75         0.92 o
   7   6   3         12.11         14.16         0.56 o
   8   6   3         69.19         65.08         0.81 o
   9   6   3         15.05         12.34         2.09 o
  10   6   3         21.14         19.01         0.82 o
  -4   7   3          1.31          1.98         0.45 o
  -3   7   3          3.92          4.55         0.47 o
  -2   7   3          6.85          6.61         0.38 o
  -1   7   3          0.07          0.36         0.27 o
   0   7   3        160.62        160.63         2.62 o
   1   7   3         14.37         16.19         0.43 o
   2   7   3          8.64          9.51         0.50 o
   3   7   3         66.96         66.85         2.60 o
   4   7   3          8.96          9.12         0.38 o
   5   7   3         17.85         18.81         0.47 o
   6   7   3         14.42         14.92         0.52 o
   7   7   3         65.81         63.84         1.36 o
   8   7   3          0.14          0.43         0.53 o
   9   7   3        142.27        139.63         1.25 o
  10   7   3          0.32          0.67         0.54 o
  -2   8   3          9.87          7.95         0.41 o
  -1   8   3         55.75         55.52         0.58 o
   0   8   3         24.98         25.58         0.65 o
   1   8   3        190.29        200.04         7.13 o
   2   8   3          1.43          0.97         0.39 o
   3   8   3         51.15         53.43         0.76 o
   4   8   3          6.66          6.74         0.36 o
   5   8   3        141.21        157.62         3.94 o
   6   8   3          5.61          5.68         0.59 o
   7   8   3        407.47        423.64        10.87 o
   8   8   3         25.31         24.37         0.81 o
   9   8   3          0.62          0.58         0.54 o
  10   8   3         45.61         50.35         0.87 o
  -1   9   3         18.26         19.92         0.56 o
   0   9   3         91.66         89.61         2.01 o
   1   9   3         20.33         21.12         0.58 o
   2   9   3          0.22          0.40         0.36 o
   3   9   3         23.91         24.76         0.90 o
   4   9   3         17.29         18.52         1.02 o
   5   9   3          0.32          0.68         0.36 o
   6   9   3        110.29        117.72         4.09 o
   7   9   3         22.25         22.62         0.56 o
   8   9   3         11.62         13.00         0.52 o
   9   9   3         13.83         13.60         0.51 o
   0  10   3          0.02         -0.11         0.34 o
   1  10   3          2.73          2.06         0.33 o
   2  10   3         71.45         72.46         3.47 o
   3  10   3          0.49          1.29         0.44 o
   4  10   3          9.70         10.10         0.51 o
   5  10   3          4.90          5.25         0.38 o
   6  10   3          2.48          2.14         0.46 o
   7  10   3         25.55         26.40         1.31 o
   8  10   3        162.39        168.85         3.92 o
   3  11   3         13.84         14.62         0.54 o
   4  11   3          8.51          8.62         0.75 o
   5  11   3         10.29          7.95         0.55 o
   6  11   3         12.14         10.08         0.77 o
   7  11   3         65.24         62.15         2.11 o
  -4  -9   4         19.60         18.39         1.63 o
  -3  -9   4         26.28         26.08         1.25 o
  -2  -9   4          0.03          0.22         0.75 o
  -1  -9   4          0.47          0.78         0.66 o
  -6  -8   4          0.86          1.80         0.53 o
  -5  -8   4         37.68         40.40         0.81 o
  -4  -8   4         11.96         15.03         0.63 o
  -3  -8   4          0.08          0.18         0.45 o
  -2  -8   4          0.14          1.79         0.79 o
  -1  -8   4          6.17          4.16         0.63 o
   0  -8   4         17.15         22.01         0.64 o
   1  -8   4          1.21          1.35         0.39 o
   2  -8   4          4.38          3.71         0.42 o
  -7  -7   4         34.43         33.04         0.67 o
  -6  -7   4          1.26          0.73         0.48 o
  -5  -7   4         12.72         11.33         0.55 o
  -4  -7   4         64.85         55.75         1.58 o
  -3  -7   4         11.24         10.39         0.64 o
  -2  -7   4         46.34         39.60         0.98 o
  -1  -7   4          4.98          4.97         0.54 o
   0  -7   4         62.41         66.52         1.14 o
   1  -7   4          0.47          1.00         0.38 o
   2  -7   4         75.82         71.95         1.65 o
   3  -7   4          4.98          3.15         0.48 o
  -7  -6   4         23.16         20.22         0.88 o
  -6  -6   4         16.64         19.52         0.58 o
  -5  -6   4         10.41         11.01         0.55 o
  -4  -6   4         76.77         75.96         0.80 o
  -3  -6   4          0.05          0.00         0.48 o
  -2  -6   4        280.24        255.11        18.57 o
  -1  -6   4        158.00        159.79         4.31 o
   0  -6   4        321.59        309.24         3.35 o
   1  -6   4          0.01          2.07         0.39 o
   2  -6   4          1.17          1.12         0.39 o
   3  -6   4         30.18         30.73         1.00 o
   4  -6   4          2.12          3.13         0.40 o
   5  -6   4         11.12         10.55         0.80 o
  -8  -5   4         39.05         41.89         1.38 o
  -7  -5   4         67.99         65.98         2.72 o
  -6  -5   4          4.25          6.36         0.59 o
  -5  -5   4         28.42         28.48         0.60 o
  -4  -5   4        110.21        107.61         2.24 o
  -3  -5   4         47.36         47.15         1.42 o
  -2  -5   4         56.72         60.64         1.12 o
  -1  -5   4        511.44        516.51         7.86 o
   0  -5   4         54.36         52.62         2.58 o
   1  -5   4         45.80         51.34         2.07 o
   2  -5   4          0.31          0.62         0.35 o
   3  -5   4         29.15         29.40         0.83 o
   4  -5   4          4.91          3.88         0.64 o
   5  -5   4        130.63        129.85         1.07 o
   6  -5   4          0.98          1.43         0.68 o
  -8  -4   4          1.67          2.45         0.46 o
  -7  -4   4         58.69         52.66         1.27 o
  -6  -4   4          7.65          7.95         0.56 o
  -5  -4   4         84.54         79.00         1.60 o
  -4  -4   4          2.77         15.42         0.57 o
  -3  -4   4         31.23         33.08         0.82 o
  -2  -4   4          8.85          9.09         0.47 o
  -1  -4   4         90.10         86.17         2.86 o
   0  -4   4          0.65         23.91         1.79 o
   1  -4   4        139.14        136.52         4.01 o
   2  -4   4          2.26          3.74         0.40 o
   3  -4   4         10.14          9.31         0.50 o
   4  -4   4         36.27         36.46         2.45 o
   5  -4   4        103.95        104.22         6.91 o
   6  -4   4         32.06         28.38         3.19 o
   7  -4   4         21.68         20.82         1.66 o
  -8  -3   4          9.06         10.11         0.49 o
  -7  -3   4          0.30          0.60         0.45 o
  -6  -3   4         12.39         13.60         0.51 o
  -5  -3   4         80.79         78.19         1.32 o
  -4  -3   4         67.27         62.12         0.74 o
  -3  -3   4        140.10        144.23         1.63 o
  -2  -3   4          8.26         11.55         0.50 o
  -1  -3   4          0.29          0.54         0.32 o
   0  -3   4        549.23        545.79         5.11 o
   1  -3   4          5.01          3.05         0.43 o
   2  -3   4          0.70          1.11         0.35 o
   3  -3   4         29.11         29.99         2.49 o
   4  -3   4          0.04          0.73         0.65 o
   5  -3   4         96.02         95.83         1.15 o
   6  -3   4         41.41         40.54         1.65 o
   7  -3   4          1.85          2.96         0.58 o
  -8  -2   4          9.82         11.38         0.96 o
  -7  -2   4         38.08         36.52         0.94 o
  -6  -2   4          0.87          1.27         0.46 o
  -5  -2   4          0.04          0.49         0.45 o
  -4  -2   4          1.17          1.74         0.47 o
  -3  -2   4        155.03        149.43         4.69 o
  -2  -2   4        248.12        254.86         4.76 o
  -1  -2   4        260.73        288.44         6.54 o
   0  -2   4        124.77        144.06         4.34 o
   1  -2   4          1.20          1.71         0.54 o
   2  -2   4         49.23         65.77         0.85 o
   3  -2   4         42.56         40.46         3.00 o
   4  -2   4         10.00          9.39         0.64 o
   5  -2   4         28.91         28.59         0.80 o
   6  -2   4         38.07         35.65         0.96 o
   7  -2   4         15.78         17.42         0.58 o
   8  -2   4         30.95         31.50         1.07 o
  -8  -1   4          0.21          0.52         0.54 o
  -7  -1   4          0.01         -0.30         0.58 o
  -6  -1   4         18.78         19.49         1.29 o
  -5  -1   4         36.10         37.26         0.68 o
  -4  -1   4         63.01         54.88         0.74 o
  -3  -1   4        324.93        320.20        10.28 o
  -2  -1   4          6.44         10.62         0.47 o
  -1  -1   4         42.95         39.69         1.05 o
   0  -1   4        462.67        462.94        11.20 o
   1  -1   4         72.01         77.31         5.96 o
   2  -1   4        234.83        239.19         8.75 o
   3  -1   4        512.14        519.66         4.27 o
   4  -1   4        544.64        582.21        31.14 o
   5  -1   4          1.36          2.74         0.54 o
   6  -1   4         20.55         20.46         1.40 o
   7  -1   4        272.71        285.46         7.40 o
   8  -1   4          2.95          3.53         0.50 o
   9  -1   4         24.68         28.39         0.79 o
  -7   0   4         17.36         17.94         0.61 o
  -6   0   4         12.59         13.07         0.52 o
  -5   0   4          0.92          0.88         0.45 o
  -4   0   4          3.05          7.71         0.46 o
  -3   0   4        231.39        240.10         6.36 o
  -2   0   4        160.40        159.91         1.41 o
  -1   0   4         92.36         99.63         2.38 o
   0   0   4         60.32         59.46         1.97 o
   1   0   4         48.08         46.95         1.82 o
   2   0   4        636.18        554.54        43.06 o
   3   0   4          9.02          9.60         0.60 o
   4   0   4          1.81          5.58         0.95 o
   5   0   4         59.79         62.16         3.34 o
   6   0   4         60.37         56.10         1.55 o
   7   0   4        138.01        132.48         2.62 o
   8   0   4         94.69         92.91         2.51 o
   9   0   4          3.40          5.08         0.52 o
  -7   1   4         48.48         47.13         1.78 o
  -6   1   4         13.17         14.91         0.49 o
  -5   1   4          9.11         15.65         0.74 o
  -4   1   4          6.49          7.74         0.45 o
  -3   1   4         15.62         14.03         0.38 o
  -2   1   4        107.86        118.83         4.28 o
  -1   1   4        157.54        158.13         2.97 o
   0   1   4         88.35         80.46         1.85 o
   1   1   4         18.79         19.23         0.53 o
   2   1   4        161.73        173.57         2.06 o
   3   1   4         67.41         58.76         2.11 o
   4   1   4        862.07        887.61        77.83 o
   5   1   4          4.08          2.17         0.85 o
   6   1   4         12.38         12.93         0.85 o
   7   1   4          1.86          7.78         3.24 o
   8   1   4         41.93         40.38         0.97 o
   9   1   4          1.51          1.84         0.53 o
  10   1   4         65.22         75.24         4.03 o
  -7   2   4         42.78         45.30         0.73 o
  -6   2   4          0.16          2.82         0.41 o
  -5   2   4        115.30        105.64         1.61 o
  -4   2   4          3.83          4.15         0.40 o
  -3   2   4         12.79         11.64         0.54 o
  -2   2   4         19.49         16.13         0.92 o
  -1   2   4         82.08         80.68         1.81 o
   0   2   4        697.40        671.40         4.80 o
   1   2   4         96.83         93.17         4.16 o
   2   2   4         32.93         38.89         0.89 o
   3   2   4         25.13         23.30         0.78 o
   4   2   4         40.94         46.53         1.32 o
   5   2   4        326.50        302.31        11.78 o
   6   2   4          1.93          6.36         0.86 o
   7   2   4         36.22         31.10         3.79 o
   8   2   4         19.04         19.15         1.15 o
   9   2   4         27.81         28.20         0.69 o
  10   2   4          2.23          2.38         0.55 o
  -6   3   4          5.47          4.10         0.39 o
  -5   3   4         16.67         16.99         0.65 o
  -4   3   4         16.83         12.70         0.42 o
  -3   3   4         73.58         72.73         2.04 o
  -2   3   4         11.07         13.04         0.41 o
  -1   3   4          3.28          3.56         0.38 o
   0   3   4        116.82        124.88         6.09 o
   1   3   4          6.34          7.28         0.36 o
   2   3   4        305.36        324.72         3.59 o
   3   3   4        141.33        137.47         1.92 o
   4   3   4         27.93         23.08         0.59 o
   5   3   4        101.26         89.95         5.06 o
   6   3   4          0.07          0.63         0.72 o
   7   3   4         74.82         72.43         4.12 o
   8   3   4         98.99         78.78         2.07 o
   9   3   4         11.22         12.77         0.66 o
  10   3   4          4.10          2.55         0.61 o
  -6   4   4          8.11          5.32         0.52 o
  -5   4   4         11.76         11.62         0.79 o
  -4   4   4         14.82         15.40         1.52 o
  -3   4   4         83.31         74.97         2.78 o
  -2   4   4         16.32         17.08         0.81 o
  -1   4   4         59.55         59.67         2.07 o
   0   4   4        851.89        872.25        15.23 o
   1   4   4        839.33        901.03        18.71 o
   2   4   4        293.43        318.27         6.18 o
   3   4   4         62.60         68.05         1.37 o
   4   4   4        840.82        915.21        26.42 o
   5   4   4         48.67         42.63         1.83 o
   6   4   4          1.71          5.31         0.96 o
   7   4   4          6.07          7.51         0.80 o
   8   4   4         11.70         17.83         2.61 o
   9   4   4         32.06         20.82         0.87 o
  10   4   4         15.38         21.69         0.99 o
  -5   5   4          8.53         10.17         0.89 o
  -4   5   4          5.80          5.69         0.63 o
  -3   5   4          5.46          4.69         0.34 o
  -2   5   4        104.06        106.46         2.43 o
  -1   5   4         99.25         93.94         0.87 o
   0   5   4        972.31        961.30        15.15 o
   1   5   4        340.52        342.04         6.50 o
   2   5   4          1.00          1.00         0.31 o
   3   5   4        411.06        442.72         9.68 o
   4   5   4        340.00        371.92        13.12 o
   5   5   4         95.74         87.75         1.37 o
   6   5   4         26.48         28.23         0.81 o
   7   5   4         42.14         40.73         1.05 o
   8   5   4         90.79         83.49         1.84 o
   9   5   4         46.93         41.20         1.92 o
  10   5   4          2.14          3.98         1.01 o
  -4   6   4          1.72          2.24         0.38 o
  -3   6   4          5.05          5.06         0.37 o
  -2   6   4          1.17          1.15         0.36 o
  -1   6   4          3.93          4.21         0.39 o
   0   6   4        399.25        404.10        11.28 o
   1   6   4          3.34          5.32         0.41 o
   2   6   4         39.77         45.50         1.61 o
   3   6   4        109.86        107.03         3.99 o
   4   6   4          1.49          1.52         0.34 o
   5   6   4          0.55          1.13         0.39 o
   6   6   4        178.50        184.79         3.45 o
   7   6   4         23.19         23.82         1.11 o
   8   6   4          0.39          0.29         0.55 o
   9   6   4         64.53         66.40         2.07 o
  10   6   4         69.01         57.09         1.06 o
  -3   7   4          0.01          0.32         0.39 o
  -2   7   4          4.14          4.94         0.37 o
  -1   7   4          1.26          1.60         0.31 o
   0   7   4        455.90        458.47        11.57 o
   1   7   4        150.33        150.23         4.02 o
   2   7   4          0.95          0.70         0.33 o
   3   7   4          0.75          0.74         0.41 o
   4   7   4         27.40         31.53         0.45 o
   5   7   4          2.44          2.72         0.40 o
   6   7   4        440.57        445.69         9.18 o
   7   7   4        130.32        124.21         0.80 o
   8   7   4          6.30          6.69         0.69 o
   9   7   4         37.96         38.95         1.33 o
  10   7   4          6.29          8.73         0.59 o
  -2   8   4          0.00          0.26         0.29 o
  -1   8   4          0.47          0.25         0.36 o
   0   8   4        130.52        127.32         3.06 o
   1   8   4          0.15         -0.10         0.34 o
   2   8   4          0.01         -0.06         0.37 o
   3   8   4         10.30         11.70         0.67 o
   4   8   4         13.09         18.59         0.91 o
   5   8   4         65.75         68.40         1.22 o
   6   8   4          2.55          2.53         0.38 o
   7   8   4        223.77        220.26         3.56 o
   8   8   4          0.82          1.01         0.45 o
   9   8   4          2.62          2.43         0.51 o
  10   8   4          6.45          7.61         0.55 o
  -1   9   4          0.80          0.94         0.30 o
   0   9   4          0.04          0.39         0.30 o
   1   9   4         78.09         76.43         1.16 o
   2   9   4         11.09         10.02         0.40 o
   3   9   4          0.20          0.08         0.43 o
   4   9   4          1.53          1.43         0.45 o
   5   9   4          9.74          9.37         0.40 o
   6   9   4         39.39         42.95         0.72 o
   7   9   4        325.07        320.33         5.17 o
   8   9   4         55.43         61.82         2.25 o
   9   9   4          0.41          1.21         0.39 o
   1  10   4         11.44         12.32         0.37 o
   2  10   4         25.94         22.51         0.70 o
   3  10   4         96.97        100.67         4.36 o
   4  10   4          1.98          1.86         0.43 o
   5  10   4          0.08          0.02         0.47 o
   6  10   4         68.53         66.29         2.23 o
   7  10   4          1.71          2.26         0.45 o
   8  10   4         14.96         14.47         0.49 o
   9  10   4         20.03         19.76         0.52 o
   3  11   4         16.12         14.87         0.70 o
   4  11   4          2.71          3.92         0.50 o
   5  11   4         18.86         20.15         0.60 o
   6  11   4         49.05         43.54         3.20 o
   7  11   4          4.54          3.91         0.44 o
  -4  -8   5         12.77         14.12         2.22 o
  -3  -8   5          1.83          2.26         1.29 o
  -2  -8   5         52.35         48.18         1.24 o
  -1  -8   5         18.73         16.88         0.83 o
   0  -8   5         14.34         15.94         0.63 o
  -6  -7   5          1.33          1.95         0.52 o
  -5  -7   5          0.10          1.07         0.52 o
  -4  -7   5          0.86          1.58         0.48 o
  -3  -7   5          5.37          5.51         0.58 o
  -2  -7   5          1.02          2.33         1.10 o
  -1  -7   5        115.18        111.43         2.68 o
   0  -7   5          4.18          3.91         0.51 o
   1  -7   5          3.71          3.98         0.41 o
   2  -7   5          4.63          5.29         0.44 o
   3  -7   5          0.00          0.33         0.40 o
  -6  -6   5          9.22          6.66         0.51 o
  -5  -6   5          2.15          3.19         0.46 o
  -4  -6   5          3.43          5.00         0.49 o
  -3  -6   5          1.10          1.15         0.51 o
  -2  -6   5         45.97         43.34         2.71 o
  -1  -6   5         16.16         15.01         0.62 o
   0  -6   5        183.14        178.90         1.15 o
   1  -6   5         22.16         22.10         0.79 o
   2  -6   5          6.82          6.61         0.42 o
   3  -6   5         16.90         17.56         0.58 o
   4  -6   5         15.79         14.60         0.48 o
  -7  -5   5          0.40          0.27         0.49 o
  -6  -5   5         26.82         29.26         1.13 o
  -5  -5   5         31.68         27.14         0.61 o
  -4  -5   5         26.16         26.16         0.66 o
  -3  -5   5         22.45         23.02         0.58 o
  -2  -5   5          4.91          5.82         0.48 o
  -1  -5   5         11.98         10.10         0.60 o
   0  -5   5        165.35        169.17         4.52 o
   1  -5   5        213.98        215.36         6.32 o
   2  -5   5          2.44          3.16         0.39 o
   3  -5   5         14.98         14.59         0.43 o
   4  -5   5         68.21         61.76         1.98 o
   5  -5   5          4.72          6.84         0.55 o
  -7  -4   5          5.53          6.33         0.53 o
  -6  -4   5         64.77         62.01         1.58 o
  -5  -4   5         54.04         51.07         1.50 o
  -4  -4   5        197.91        189.82         6.78 o
  -3  -4   5         57.78         52.64         0.70 o
  -2  -4   5          4.33          3.81         0.46 o
  -1  -4   5        266.16        246.92         4.08 o
   0  -4   5        435.14        424.31        10.98 o
   1  -4   5        125.22        126.24         1.66 o
   2  -4   5         33.71         32.73         0.72 o
   3  -4   5          1.67          1.78         0.36 o
   4  -4   5         52.78         48.59         1.41 o
   5  -4   5        130.69        133.98         3.39 o
   6  -4   5         17.44         17.48         0.71 o
  -7  -3   5          2.97          2.83         0.41 o
  -6  -3   5          0.83          0.81         0.46 o
  -5  -3   5         25.43         23.32         0.57 o
  -4  -3   5         37.13         36.39         0.63 o
  -3  -3   5         43.21         41.38         0.76 o
  -2  -3   5          4.16          4.02         0.46 o
  -1  -3   5         95.69         98.41         1.58 o
   0  -3   5         13.68         12.92         0.53 o
   1  -3   5         31.48         28.32         0.62 o
   2  -3   5         17.49         15.13         0.56 o
   3  -3   5        181.96        177.61         9.87 o
   4  -3   5         19.76         19.47         0.73 o
   5  -3   5         38.08         37.08         2.43 o
   6  -3   5          2.97          5.59         0.92 o
   7  -3   5         51.03         46.47         0.90 o
  -7  -2   5          0.01          0.52         0.46 o
  -6  -2   5         29.39         28.31         0.78 o
  -5  -2   5          0.84          0.55         0.43 o
  -4  -2   5          6.43          7.46         0.45 o
  -3  -2   5        261.83        269.54         7.54 o
  -2  -2   5         13.03         13.72         0.49 o
  -1  -2   5         12.88         12.21         0.42 o
   0  -2   5          0.49          3.59         0.36 o
   1  -2   5          8.39          9.55         0.50 o
   2  -2   5         62.56         59.72         1.78 o
   3  -2   5        116.13        118.64         3.36 o
   4  -2   5         22.67         23.00         1.54 o
   5  -2   5          6.54          7.34         0.72 o
   6  -2   5         24.99         24.95         1.39 o
   7  -2   5          0.73          2.16         0.64 o
   8  -2   5          3.61          3.15         0.88 o
  -7  -1   5          0.00         -0.11         0.44 o
  -6  -1   5         44.35         43.43         1.95 o
  -5  -1   5         94.16         94.33         2.03 o
  -4  -1   5          2.60          2.81         0.41 o
  -3  -1   5         68.34         72.00         1.49 o
  -2  -1   5         92.79        104.68         2.91 o
  -1  -1   5          0.01          0.49         0.37 o
   0  -1   5         55.29         65.10         0.65 o
   1  -1   5        214.49        219.89         5.04 o
   2  -1   5         93.48        104.68         3.64 o
   3  -1   5         84.85         86.94         5.15 o
   4  -1   5        211.78        218.36         7.37 o
   5  -1   5        113.07        109.72         1.86 o
   6  -1   5        136.00        125.87         2.37 o
   7  -1   5         20.71         23.37         0.59 o
   8  -1   5         14.94         17.46         0.60 o
  -7   0   5          2.46          2.64         0.44 o
  -6   0   5         21.62         24.95         0.47 o
  -5   0   5         11.98         11.96         0.43 o
  -4   0   5        136.04        134.57         1.85 o
  -3   0   5         33.90         38.40         0.52 o
  -2   0   5         62.69         56.86         0.92 o
  -1   0   5         84.70         84.35         1.10 o
   0   0   5         78.52         70.78         1.48 o
   1   0   5          8.67         11.28         0.50 o
   2   0   5          4.24          3.28         0.45 o
   3   0   5        256.20        292.59        16.23 o
   4   0   5         40.51         45.70         1.57 o
   5   0   5          5.12          5.89         0.72 o
   6   0   5         86.83         85.67         1.13 o
   7   0   5         24.64         23.95         0.62 o
   8   0   5          3.53          1.85         0.50 o
   9   0   5          0.21          1.50         0.52 o
  -7   1   5         23.34         20.82         0.80 o
  -6   1   5        110.61        109.76         1.81 o
  -5   1   5          0.05          0.57         0.36 o
  -4   1   5         76.29         71.95         0.57 o
  -3   1   5        427.43        441.08        13.14 o
  -2   1   5         28.10         31.66         0.55 o
  -1   1   5          1.22          1.65         0.34 o
   0   1   5          0.82          1.47         0.33 o
   1   1   5        201.78        210.97        10.80 o
   2   1   5        236.86        248.27        11.29 o
   3   1   5        141.06        145.02         1.57 o
   4   1   5         87.27         97.45         2.29 o
   5   1   5         23.86         18.54         0.93 o
   6   1   5        278.62        258.52         1.91 o
   7   1   5        132.17        118.47         4.45 o
   8   1   5          0.00         -0.04         0.50 o
   9   1   5          2.67          1.72         0.56 o
  -6   2   5          2.82          3.29         0.35 o
  -5   2   5         26.41         22.13         0.45 o
  -4   2   5          0.01          0.18         0.32 o
  -3   2   5         58.89         51.11         0.94 o
  -2   2   5          0.18          0.34         0.31 o
  -1   2   5          9.64         10.27         0.35 o
   0   2   5        110.07        103.37         2.63 o
   1   2   5        328.62        343.90         7.69 o
   2   2   5          9.61          9.93         0.43 o
   3   2   5        130.76        122.58         4.21 o
   4   2   5        487.22        495.97        26.26 o
   5   2   5         19.04         22.67         0.64 o
   6   2   5         96.48         97.55         2.49 o
   7   2   5        167.95        173.53         5.15 o
   8   2   5         12.25         11.33         0.90 o
   9   2   5         57.60         60.79         4.37 o
  10   2   5          1.60          1.96         0.58 o
  -6   3   5         13.11         11.21         0.38 o
  -5   3   5          8.20          7.38         0.36 o
  -4   3   5         16.20         12.97         0.37 o
  -3   3   5         31.13         26.06         0.53 o
  -2   3   5          1.05          1.78         0.35 o
  -1   3   5        260.04        265.83         5.89 o
   0   3   5         51.78         51.22         1.27 o
   1   3   5        182.48        196.86         3.67 o
   2   3   5          4.61          9.46         0.41 o
   3   3   5        358.23        380.66        11.19 o
   4   3   5        300.31        306.05         5.42 o
   5   3   5        272.13        251.56         5.73 o
   6   3   5          6.89          7.27         0.79 o
   7   3   5        144.33        148.04         7.53 o
   8   3   5        204.38        162.39         1.43 o
   9   3   5          1.75          1.14         0.77 o
  10   3   5          8.52         10.80         0.86 o
  -5   4   5          7.44          5.61         0.38 o
  -4   4   5          8.92          6.42         0.41 o
  -3   4   5          1.10          0.98         0.32 o
  -2   4   5          3.55          2.92         0.36 o
  -1   4   5        146.74        145.18         2.65 o
   0   4   5          0.06          0.63         0.37 o
   1   4   5          0.32          0.68         0.28 o
   2   4   5        151.99        174.47         4.43 o
   3   4   5         96.67         94.28         2.17 o
   4   4   5         47.25         58.25         2.15 o
   5   4   5        225.29        235.23         6.22 o
   6   4   5          2.67          3.77         0.56 o
   7   4   5         78.87         78.52         2.14 o
   8   4   5         10.19          9.17         1.03 o
   9   4   5         36.89         34.93         3.19 o
  10   4   5         45.29         42.68         0.93 o
  -4   5   5         43.53         41.85         1.22 o
  -3   5   5          9.18          9.49         0.41 o
  -2   5   5         76.17         75.16         1.61 o
  -1   5   5        263.82        270.47         2.51 o
   0   5   5        142.80        152.89         2.36 o
   1   5   5         21.80         20.60         0.37 o
   2   5   5          0.63          0.96         0.30 o
   3   5   5         27.46         28.13         0.47 o
   4   5   5         10.66          9.74         0.39 o
   5   5   5        120.05        130.74         3.38 o
   6   5   5         86.50         81.19         1.77 o
   7   5   5         34.12         31.05         0.71 o
   8   5   5          9.02         11.24         0.89 o
   9   5   5         60.11         50.27         3.55 o
  10   5   5          0.81          2.80         0.74 o
  -4   6   5          4.71          3.25         0.38 o
  -3   6   5         12.92         13.19         0.89 o
  -2   6   5          1.37          1.85         0.37 o
  -1   6   5         32.76         27.93         0.82 o
   0   6   5        936.15        878.01        28.70 o
   1   6   5          3.69          3.94         0.30 o
   2   6   5          8.15          8.54         0.37 o
   3   6   5         36.66         38.87         0.47 o
   4   6   5          0.86          0.64         0.34 o
   5   6   5         28.08         28.08         1.14 o
   6   6   5         70.89         73.59         2.10 o
   7   6   5         76.16         72.88         0.69 o
   8   6   5          0.30          0.49         0.50 o
   9   6   5          0.10          1.12         0.59 o
  10   6   5         52.09         53.82         1.28 o
  -3   7   5          3.15          4.81         0.42 o
  -2   7   5          0.21          0.86         0.36 o
  -1   7   5        269.59        253.40         4.77 o
   0   7   5        190.31        176.90         2.95 o
   1   7   5         50.29         46.74         1.47 o
   2   7   5         33.76         37.37         0.66 o
   3   7   5         19.44         22.62         0.48 o
   4   7   5         25.57         24.37         0.90 o
   5   7   5        217.83        216.21         3.92 o
   6   7   5         86.60         81.98         0.81 o
   7   7   5        410.60        406.09        12.67 o
   8   7   5         96.31         93.23         1.13 o
   9   7   5          3.50          4.87         0.52 o
  10   7   5          1.52          1.36         0.55 o
  -2   8   5          4.06          4.64         0.34 o
  -1   8   5          2.32          2.47         0.31 o
   0   8   5          3.91          3.10         0.32 o
   1   8   5          1.44          1.81         0.32 o
   2   8   5         63.93         63.36         0.97 o
   3   8   5         56.87         55.59         1.18 o
   4   8   5          1.92          2.01         0.39 o
   5   8   5          2.50          3.06         0.34 o
   6   8   5          9.40          9.14         0.39 o
   7   8   5          1.96          1.91         0.45 o
   8   8   5          0.13          0.25         0.43 o
   9   8   5          6.59          6.66         0.48 o
  10   8   5          1.99          2.34         0.47 o
   0   9   5          1.44          1.93         0.32 o
   1   9   5          5.34          4.68         0.33 o
   2   9   5          5.77          5.24         0.40 o
   3   9   5          7.31          7.80         0.44 o
   4   9   5         34.78         31.79         1.04 o
   5   9   5         24.29         22.36         0.76 o
   6   9   5          0.65          0.63         0.39 o
   7   9   5        140.76        141.69         3.56 o
   8   9   5         38.12         36.85         0.56 o
   9   9   5         33.77         34.51         1.11 o
   1  10   5          5.01          5.53         0.31 o
   2  10   5          3.60          3.00         0.38 o
   3  10   5         38.13         37.52         1.28 o
   4  10   5         12.33         11.69         0.50 o
   5  10   5         81.69         89.11         1.37 o
   6  10   5          0.02          0.25         0.37 o
   7  10   5         54.23         56.89         0.89 o
   8  10   5          1.27          0.82         0.42 o
   9  10   5          0.01          0.87         0.41 o
   4  11   5          0.13          0.62         0.47 o
   5  11   5          9.90          8.57         0.53 o
   6  11   5          2.71          2.65         0.59 o
   7  11   5         22.44         19.27         0.98 o
  -4  -7   6          0.01          0.59         0.49 o
  -3  -7   6         12.16         10.99         0.59 o
  -2  -7   6         52.63         52.00         1.67 o
  -1  -7   6          0.03          0.44         0.61 o
   0  -7   6         77.82         71.30         0.88 o
   1  -7   6          1.43          2.30         0.43 o
   2  -7   6          0.50          0.93         0.42 o
  -5  -6   6          2.50          3.67         0.58 o
  -4  -6   6         58.85         64.45         1.47 o
  -3  -6   6          3.80          3.44         0.50 o
  -2  -6   6          1.52          2.78         1.30 o
  -1  -6   6         97.63         95.95         1.29 o
   0  -6   6         49.18         48.72         1.03 o
   1  -6   6          2.34          3.07         0.41 o
   2  -6   6          0.06          0.93         0.41 o
   3  -6   6          2.39          2.90         0.45 o
  -6  -5   6          0.04          0.62         0.47 o
  -5  -5   6          0.36          0.41         0.48 o
  -4  -5   6         16.84         13.38         0.57 o
  -3  -5   6          3.23          3.02         0.50 o
  -2  -5   6          1.16          2.14         0.49 o
  -1  -5   6        110.82         96.97         2.43 o
   0  -5   6         82.97         81.19         0.86 o
   1  -5   6          0.23          0.69         0.40 o
   2  -5   6         11.22         10.90         0.50 o
   3  -5   6          8.75         10.19         0.43 o
   4  -5   6          1.09          0.78         0.45 o
   5  -5   6         14.23         10.93         0.61 o
  -6  -4   6          0.90          1.01         0.49 o
  -5  -4   6         15.67         16.08         0.54 o
  -4  -4   6         99.49         98.38         2.00 o
  -3  -4   6         26.22         28.93         0.70 o
  -2  -4   6         69.69         70.85         1.49 o
  -1  -4   6         71.04         63.67         0.93 o
   0  -4   6        229.42        221.84         4.49 o
   1  -4   6          3.74          3.33         0.48 o
   2  -4   6          2.30          2.59         0.43 o
   3  -4   6         63.99         60.00         0.63 o
   4  -4   6          3.42          2.95         0.41 o
   5  -4   6         36.10         30.61         0.83 o
   6  -4   6          0.64          0.61         0.52 o
  -6  -3   6          0.67          0.79         0.49 o
  -5  -3   6          0.01          0.12         0.46 o
  -4  -3   6         46.30         39.18         3.00 o
  -3  -3   6         22.70         23.00         0.59 o
  -2  -3   6         16.15         16.97         0.59 o
  -1  -3   6        153.02        146.80         4.66 o
   0  -3   6        159.74        156.53         4.34 o
   1  -3   6         25.90         24.28         0.61 o
   2  -3   6          0.59          1.00         0.39 o
   3  -3   6        169.79        171.21         4.11 o
   4  -3   6          3.38          4.59         0.53 o
   5  -3   6         55.36         55.84         3.15 o
   6  -3   6          5.14          4.96         0.51 o
   7  -3   6          4.87          3.99         0.84 o
  -7  -2   6          0.03          0.05         1.09 o
  -6  -2   6         28.91         30.83         0.82 o
  -5  -2   6         16.89         17.01         0.62 o
  -4  -2   6         13.71         15.12         0.79 o
  -3  -2   6        114.70        112.95         2.64 o
  -2  -2   6         16.68         16.27         0.53 o
  -1  -2   6         30.96         32.51         0.52 o
   0  -2   6        157.67        164.16         2.49 o
   1  -2   6         24.78         25.30         1.08 o
   2  -2   6          4.09          3.38         0.52 o
   3  -2   6          6.20          7.70         0.53 o
   4  -2   6        151.86        149.32         6.52 o
   5  -2   6         60.03         61.86         2.84 o
   6  -2   6          1.00          2.44         0.69 o
   7  -2   6          0.26          1.26         0.67 o
   8  -2   6          4.99          7.69         0.67 o
  -6  -1   6          4.26          3.85         0.44 o
  -5  -1   6          4.10          3.71         0.39 o
  -4  -1   6        122.13        115.50         1.12 o
  -3  -1   6         42.66         40.91         0.80 o
  -2  -1   6          0.02          0.47         0.42 o
  -1  -1   6          2.30          2.91         0.34 o
   0  -1   6        100.15         99.62         2.48 o
   1  -1   6         44.79         41.93         0.86 o
   2  -1   6         12.35         13.73         0.61 o
   3  -1   6          5.28          5.56         0.48 o
   4  -1   6         66.23         69.18         6.60 o
   5  -1   6         10.94          9.42         0.72 o
   6  -1   6         10.61         11.58         0.80 o
   7  -1   6          5.41          5.13         0.61 o
   8  -1   6          0.93          1.34         0.47 o
  -6   0   6          0.96          2.47         0.39 o
  -5   0   6         80.88         74.66         1.52 o
  -4   0   6          8.68          9.29         0.41 o
  -3   0   6         61.43         61.22         1.52 o
  -2   0   6          0.32          0.85         0.34 o
  -1   0   6        124.01        128.90         1.53 o
   0   0   6          0.00          3.42         0.41 o
   1   0   6        242.96        258.97         7.40 o
   2   0   6          4.26          8.96         0.50 o
   3   0   6          3.70          9.81         0.65 o
   4   0   6         68.05         72.67         1.31 o
   5   0   6        222.33        211.45         5.51 o
   6   0   6          6.52          6.67         0.74 o
   7   0   6          0.51          1.38         0.53 o
   8   0   6          1.41          2.40         0.52 o
   9   0   6          1.72          1.46         0.50 o
  -6   1   6          6.39          9.04         0.50 o
  -5   1   6         17.54         15.24         0.61 o
  -4   1   6         32.50         28.44         1.07 o
  -3   1   6          2.29          2.17         0.34 o
  -2   1   6         58.63         58.80         1.23 o
  -1   1   6          3.97          5.13         0.38 o
   0   1   6         74.08         73.91         0.85 o
   1   1   6        105.96        100.38         6.52 o
   2   1   6         26.26         29.83         0.57 o
   3   1   6         95.30         89.32         1.62 o
   4   1   6        145.47        137.28         1.89 o
   5   1   6          0.60          0.80         0.55 o
   6   1   6         48.78         43.52         1.63 o
   7   1   6         41.93         38.51         2.94 o
   8   1   6          1.71          1.70         0.60 o
   9   1   6          0.17          1.11         0.58 o
  -6   2   6          0.12          0.19         0.38 o
  -5   2   6          0.17          0.35         0.32 o
  -4   2   6          1.40          0.86         0.34 o
  -3   2   6          0.05          0.32         0.32 o
  -2   2   6         31.51         28.89         0.75 o
  -1   2   6          1.76          2.74         0.39 o
   0   2   6         60.65         64.94         2.85 o
   1   2   6         10.25         10.64         0.55 o
   2   2   6        769.32        821.62         7.35 o
   3   2   6        226.47        240.26         3.52 o
   4   2   6          0.16          3.26         0.58 o
   5   2   6          1.90          0.96         0.57 o
   6   2   6        120.41        118.26         3.34 o
   7   2   6         82.07         82.82         1.43 o
   8   2   6        211.23        193.12         4.80 o
   9   2   6          6.68          7.12         1.01 o
  10   2   6          4.80          4.39         0.60 o
  -5   3   6         28.15         27.53         0.46 o
  -4   3   6         32.59         27.79         0.41 o
  -3   3   6         56.47         54.78         1.56 o
  -2   3   6          6.76          5.50         0.38 o
  -1   3   6         59.07         53.53         0.67 o
   0   3   6         18.60         19.21         0.47 o
   1   3   6         22.77         24.85         0.38 o
   2   3   6        113.29        115.08         1.70 o
   3   3   6         39.05         43.09         1.09 o
   4   3   6         19.93         24.23         0.57 o
   5   3   6         79.20         78.33         3.17 o
   6   3   6         14.85         15.95         0.66 o
   7   3   6          1.29          1.60         0.76 o
   8   3   6         39.79         32.08         1.02 o
   9   3   6          9.11          7.37         0.75 o
  10   3   6          0.71          1.13         0.61 o
  -5   4   6         19.11         22.48         0.48 o
  -4   4   6          4.71          4.71         0.39 o
  -3   4   6          9.83          9.53         0.38 o
  -2   4   6         65.40         69.22         1.55 o
  -1   4   6        193.44        189.18         1.56 o
   0   4   6        150.66        147.83         3.07 o
   1   4   6        243.69        236.02         2.21 o
   2   4   6         24.57         24.06         0.47 o
   3   4   6         41.46         42.90         1.54 o
   4   4   6        179.25        180.43         3.99 o
   5   4   6        241.66        227.50         6.88 o
   6   4   6        156.24        155.35         2.66 o
   7   4   6         32.41         36.15         0.82 o
   8   4   6         52.71         46.39         2.32 o
   9   4   6         14.90         12.48         0.78 o
  10   4   6         70.27         65.33         3.72 o
  -4   5   6          1.29          1.14         0.34 o
  -3   5   6          7.76          6.84         0.39 o
  -2   5   6          1.95          1.95         0.35 o
  -1   5   6         55.85         51.64         2.00 o
   0   5   6        129.82        126.09         3.80 o
   1   5   6        120.72        117.82         3.27 o
   2   5   6          9.62          8.99         0.34 o
   3   5   6         36.70         32.85         0.49 o
   4   5   6          0.05          0.16         0.35 o
   5   5   6         11.10         10.11         0.62 o
   6   5   6        385.25        395.19         5.70 o
   7   5   6        414.47        390.37         4.81 o
   8   5   6         54.96         46.89         0.83 o
   9   5   6          0.16          1.26         0.71 o
  10   5   6          6.54          5.41         0.77 o
  -3   6   6         19.35         21.90         0.56 o
  -2   6   6          2.58          4.46         0.37 o
  -1   6   6          1.20          1.45         0.34 o
   0   6   6        511.34        502.31         5.47 o
   1   6   6         61.54         64.03         0.98 o
   2   6   6         17.97         22.34         0.89 o
   3   6   6          7.19         11.51         0.41 o
   4   6   6        202.22        207.39         4.40 o
   5   6   6          8.69          9.21         0.43 o
   6   6   6        232.75        231.16         3.34 o
   7   6   6          0.61          0.80         0.48 o
   8   6   6          0.01          0.32         0.44 o
   9   6   6         11.39         13.54         0.55 o
  10   6   6          0.01          1.70         0.60 o
  -2   7   6         79.59         81.69         1.39 o
  -1   7   6          9.59          7.68         0.32 o
   0   7   6         94.13         89.87         1.56 o
   1   7   6          7.14          5.64         0.33 o
   2   7   6         30.57         32.21         0.92 o
   3   7   6          1.59          2.59         0.33 o
   4   7   6        200.73        196.84         1.89 o
   5   7   6         11.45         13.77         0.40 o
   6   7   6          3.00          2.85         0.37 o
   7   7   6        349.77        336.94         5.40 o
   8   7   6          7.06          7.03         0.43 o
   9   7   6          1.61          2.16         0.43 o
  10   7   6         26.73         30.90         1.03 o
  -1   8   6         21.30         19.83         0.39 o
   0   8   6         37.67         37.63         0.59 o
   1   8   6        198.74        188.49         3.71 o
   2   8   6         10.47         12.41         0.39 o
   3   8   6        187.81        189.92         3.27 o
   4   8   6          0.20          0.89         0.37 o
   5   8   6          0.02          0.27         0.30 o
   6   8   6          1.23          1.14         0.36 o
   7   8   6         78.69         78.33         0.64 o
   8   8   6          9.69         12.82         0.48 o
   9   8   6          0.00          0.16         0.43 o
  10   8   6         34.26         31.89         0.70 o
   0   9   6          7.25         10.66         0.37 o
   1   9   6          7.50          7.88         0.47 o
   2   9   6         11.12         10.10         0.54 o
   3   9   6         21.63         21.75         0.77 o
   4   9   6          0.48          0.72         0.43 o
   5   9   6         63.28         58.21         1.36 o
   6   9   6          0.53          0.81         0.36 o
   7   9   6         17.26         17.58         0.46 o
   8   9   6          0.10          0.80         0.39 o
   9   9   6         22.95         25.48         0.76 o
   2  10   6          3.72          3.39         0.34 o
   3  10   6          0.17          0.21         0.39 o
   4  10   6         10.72          9.16         0.45 o
   5  10   6          0.33          0.48         0.47 o
   6  10   6          8.45          8.47         0.55 o
   7  10   6         33.60         32.00         0.98 o
   8  10   6         13.36         12.47         0.52 o
   5  11   6          1.91          1.19         0.63 o
   6  11   6         39.16         38.17         0.78 o
  -1  -7   7          8.42          6.57         0.99 o
  -4  -6   7         41.96         45.53         1.45 o
  -3  -6   7          1.05          2.47         0.56 o
  -2  -6   7         26.77         29.36         1.67 o
  -1  -6   7          0.01          0.03         0.60 o
   0  -6   7          7.83          6.47         0.57 o
   1  -6   7         13.50         13.76         0.50 o
   2  -6   7          0.14          0.62         0.45 o
  -5  -5   7          1.25          1.76         0.50 o
  -4  -5   7          1.57          2.37         0.52 o
  -3  -5   7          0.65          1.65         0.50 o
  -2  -5   7          6.22          5.87         0.52 o
  -1  -5   7          0.07          0.84         0.56 o
   0  -5   7          0.64          1.26         0.54 o
   1  -5   7          6.06          5.45         0.45 o
   2  -5   7          7.03          7.46         0.45 o
   3  -5   7         32.72         33.21         0.57 o
   4  -5   7          0.35          1.23         0.43 o
  -5  -4   7          0.00          0.28         0.46 o
  -4  -4   7          7.57          8.68         0.51 o
  -3  -4   7         53.89         53.89         0.74 o
  -2  -4   7          0.32          0.68         0.48 o
  -1  -4   7          1.35          0.96         0.42 o
   0  -4   7          0.09          0.24         0.49 o
   1  -4   7         73.14         71.03         1.18 o
   2  -4   7         12.71         14.45         0.50 o
   3  -4   7        102.40        104.32         2.15 o
   4  -4   7          0.07          0.32         0.42 o
   5  -4   7         12.53         14.63         0.47 o
  -6  -3   7          6.58          8.22         1.20 o
  -5  -3   7         10.31          9.37         0.54 o
  -4  -3   7          0.14          0.33         0.53 o
  -3  -3   7         81.83         80.35         1.31 o
  -2  -3   7         26.88         25.83         0.74 o
  -1  -3   7         81.68         77.56         1.37 o
   0  -3   7          0.11          0.55         0.41 o
   1  -3   7         79.83         72.55         1.19 o
   2  -3   7         85.40         90.51         3.02 o
   3  -3   7          1.38          1.91         0.45 o
   4  -3   7         36.19         32.60         0.96 o
   5  -3   7         13.23         11.80         0.67 o
   6  -3   7          0.69          0.95         0.52 o
  -6  -2   7          1.23          0.67         0.46 o
  -5  -2   7         13.04         13.19         0.63 o
  -4  -2   7         28.28         25.82         0.69 o
  -3  -2   7         21.90         22.57         0.57 o
  -2  -2   7          5.84          5.38         0.49 o
  -1  -2   7         74.16         72.44         1.47 o
   0  -2   7         15.25         18.50         1.03 o
   1  -2   7         49.77         50.19         0.63 o
   2  -2   7          1.34          1.89         0.54 o
   3  -2   7          2.45          2.86         0.53 o
   4  -2   7        185.74        165.99         6.07 o
   5  -2   7         32.68         28.50         0.66 o
   6  -2   7          0.83          0.81         0.55 o
   7  -2   7          5.70          8.12         0.58 o
  -6  -1   7          0.79          0.30         0.44 o
  -5  -1   7         42.53         43.14         0.84 o
  -4  -1   7        109.09        110.09         1.80 o
  -3  -1   7          0.05          0.55         0.37 o
  -2  -1   7          0.83          0.84         0.40 o
  -1  -1   7        185.46        193.81         1.15 o
   0  -1   7          2.32          3.27         0.42 o
   1  -1   7         92.53         99.22         3.82 o
   2  -1   7         19.99         17.02         0.75 o
   3  -1   7         59.78         62.39         0.83 o
   4  -1   7          5.90          4.60         0.69 o
   5  -1   7         98.97         97.17         3.28 o
   6  -1   7          0.56          0.87         0.49 o
   7  -1   7          1.99          1.16         0.51 o
   8  -1   7         13.64         15.93         0.64 o
  -5   0   7          4.87          4.62         0.40 o
  -4   0   7          0.04          0.39         0.38 o
  -3   0   7          0.18          0.43         0.38 o
  -2   0   7          5.86          6.41         0.43 o
  -1   0   7          1.88          1.70         0.36 o
   0   0   7         20.88         20.70         0.65 o
   1   0   7         23.74         26.57         0.99 o
   2   0   7         58.83         58.12         2.35 o
   3   0   7         57.88         65.11         1.04 o
   4   0   7         16.06         15.16         0.74 o
   5   0   7          4.99          6.40         0.68 o
   6   0   7          1.58          1.24         0.50 o
   7   0   7          4.98          5.81         0.48 o
   8   0   7          2.94          0.92         0.53 o
   9   0   7         13.01         10.82         1.48 o
  -5   1   7         77.30         76.05         1.28 o
  -4   1   7          7.81          7.86         0.40 o
  -3   1   7         38.62         37.03         0.99 o
  -2   1   7         20.26         20.26         0.42 o
  -1   1   7         87.34         87.39         2.28 o
   0   1   7          0.15          0.46         0.34 o
   1   1   7        114.99        122.00         2.75 o
   2   1   7         20.65         20.46         0.67 o
   3   1   7        314.02        323.36        17.67 o
   4   1   7        151.78        145.07         1.25 o
   5   1   7          5.61          5.39         0.49 o
   6   1   7         10.94         10.70         0.87 o
   7   1   7         57.99         61.80         1.26 o
   8   1   7          0.57          1.03         0.68 o
   9   1   7         25.14         23.85         0.90 o
  -5   2   7          2.14          2.04         0.37 o
  -4   2   7          5.17          6.55         0.37 o
  -3   2   7         39.44         39.88         0.82 o
  -2   2   7          4.34          3.79         0.32 o
  -1   2   7        482.70        483.17         6.16 o
   0   2   7         42.95         42.01         0.69 o
   1   2   7         52.58         56.53         1.19 o
   2   2   7        103.87        123.11         2.01 o
   3   2   7         30.47         29.87         1.51 o
   4   2   7          3.09          2.97         0.46 o
   5   2   7        178.93        179.84         2.31 o
   6   2   7         25.48         26.85         0.69 o
   7   2   7         36.58         33.35         0.67 o
   8   2   7         30.82         25.38         0.91 o
   9   2   7          0.03          0.13         0.73 o
  -4   3   7          0.20          0.28         0.39 o
  -3   3   7        109.61        109.10         2.19 o
  -2   3   7        115.57        112.05         3.26 o
  -1   3   7         39.68         38.08         0.93 o
   0   3   7        136.64        125.64         1.92 o
   1   3   7          0.01          0.51         0.31 o
   2   3   7         43.45         44.77         0.74 o
   3   3   7         55.84         59.16         2.02 o
   4   3   7         22.60         26.68         0.55 o
   5   3   7          1.61          2.06         0.50 o
   6   3   7        837.50        872.40        15.87 o
   7   3   7         24.39         22.63         0.74 o
   8   3   7          9.55         11.32         0.57 o
   9   3   7         14.66         17.86         0.86 o
  10   3   7          2.68          0.44         0.79 o
  -4   4   7          8.55         11.22         0.44 o
  -3   4   7         14.40         14.78         0.72 o
  -2   4   7          0.24         -0.13         0.37 o
  -1   4   7         33.11         31.47         1.37 o
   0   4   7        388.85        375.94         7.97 o
   1   4   7          0.76          1.21         0.30 o
   2   4   7          0.78          0.51         0.31 o
   3   4   7          6.38          6.26         0.37 o
   4   4   7        131.03        133.82         3.84 o
   5   4   7        246.50        225.94         6.25 o
   6   4   7        134.34        123.42         3.08 o
   7   4   7        216.55        204.44        10.32 o
   8   4   7         24.09         25.91         1.15 o
   9   4   7          0.00          0.95         0.55 o
  10   4   7          0.10          0.67         0.82 o
  -3   5   7          4.72          4.86         0.39 o
  -2   5   7          3.48          4.08         0.49 o
  -1   5   7          9.20          9.27         0.38 o
   0   5   7         30.78         31.13         0.92 o
   1   5   7         58.52         60.26         1.14 o
   2   5   7          8.46          8.41         0.32 o
   3   5   7         17.98         21.84         0.41 o
   4   5   7          9.89         10.99         0.39 o
   5   5   7         35.63         36.66         0.95 o
   6   5   7         61.81         62.86         2.77 o
   7   5   7        303.70        297.84         8.39 o
   8   5   7        125.68        117.24         2.73 o
   9   5   7         10.70         13.57         0.64 o
  10   5   7          1.96          1.79         0.57 o
  -3   6   7         16.74         19.84         0.79 o
  -2   6   7         13.82         13.83         0.81 o
  -1   6   7          5.83          6.15         0.39 o
   0   6   7          7.80          8.45         0.34 o
   1   6   7         34.22         36.25         0.89 o
   2   6   7          8.89          8.63         0.33 o
   3   6   7         88.38         81.44         0.78 o
   4   6   7         25.04         24.95         0.81 o
   5   6   7         15.74         15.29         0.45 o
   6   6   7         52.49         51.44         0.58 o
   7   6   7         87.80         86.20         4.05 o
   8   6   7         10.38         10.57         0.48 o
   9   6   7         16.51         16.04         0.67 o
  10   6   7         19.99         19.40         0.64 o
  -2   7   7          8.71          8.40         0.36 o
  -1   7   7         42.00         37.89         0.45 o
   0   7   7          3.30         23.11         1.68 o
   1   7   7         14.01         13.81         0.37 o
   2   7   7         15.69         18.19         0.37 o
   3   7   7          3.43          3.19         0.33 o
   4   7   7         37.30         32.77         0.56 o
   5   7   7          0.09          0.40         0.29 o
   6   7   7         15.40         15.44         0.40 o
   7   7   7         38.27         43.22         0.93 o
   8   7   7          0.41          0.86         0.42 o
   9   7   7         23.49         21.01         0.51 o
  10   7   7         32.87         36.70         0.60 o
  -1   8   7         56.85         47.26         1.47 o
   0   8   7        128.70        118.97         1.76 o
   1   8   7          5.33          5.50         0.32 o
   2   8   7         26.09         25.55         0.86 o
   3   8   7         17.66         19.41         0.60 o
   4   8   7         54.25         46.70         1.05 o
   5   8   7          6.51          5.62         0.40 o
   6   8   7          0.13          0.50         0.34 o
   7   8   7          9.81          9.50         0.39 o
   8   8   7          1.18          1.23         0.41 o
   9   8   7          2.36          1.31         0.44 o
  10   8   7         33.71         40.60         0.82 o
   1   9   7          0.40          0.53         0.34 o
   2   9   7          7.85          8.51         0.34 o
   3   9   7          3.79          4.05         0.40 o
   4   9   7         16.18         18.49         0.53 o
   5   9   7         74.05         70.26         0.95 o
   6   9   7          6.64          6.51         0.35 o
   7   9   7         76.66         77.48         0.74 o
   8   9   7          1.30          1.30         0.40 o
   9   9   7          0.30          1.36         0.40 o
   3  10   7         16.27         14.47         0.44 o
   4  10   7          1.14          1.64         0.46 o
   5  10   7         14.71         11.65         0.52 o
   6  10   7          8.81          8.33         0.52 o
   7  10   7          0.45          0.57         0.38 o
   8  10   7         26.72         28.06         0.53 o
  -1  -6   8          0.48         -0.22         1.53 o
   0  -6   8          0.00          1.02         0.49 o
  -3  -5   8         43.13         38.38         2.17 o
  -2  -5   8          8.64          9.97         0.91 o
  -1  -5   8          7.34          6.66         0.73 o
   0  -5   8         17.77         17.64         0.62 o
   1  -5   8          2.32          3.16         0.47 o
   2  -5   8          9.13          8.32         0.52 o
   3  -5   8          0.61          0.15         0.43 o
  -4  -4   8          6.98          8.87         0.58 o
  -3  -4   8          1.62          2.38         0.55 o
  -2  -4   8          2.18          3.23         0.51 o
  -1  -4   8          7.67          8.60         0.49 o
   0  -4   8          1.34          9.13         1.56 o
   1  -4   8          0.00          0.29         0.44 o
   2  -4   8         16.09         16.30         0.52 o
   3  -4   8          0.98          1.58         0.46 o
   4  -4   8         21.87         19.75         0.81 o
  -4  -3   8         11.89         15.81         1.01 o
  -3  -3   8          0.11          0.22         0.50 o
  -2  -3   8          0.23          0.71         0.51 o
  -1  -3   8          4.92          3.63         0.44 o
   0  -3   8          9.77          9.27         0.45 o
   1  -3   8          4.29          3.92         0.44 o
   2  -3   8          9.47         10.82         0.51 o
   3  -3   8          3.02          4.99         0.48 o
   4  -3   8          1.00          1.74         0.45 o
   5  -3   8          1.46          0.93         0.44 o
   6  -3   8          0.00          0.60         0.39 o
  -5  -2   8          9.97         10.30         0.55 o
  -4  -2   8         68.76         67.78         3.47 o
  -3  -2   8          6.82          7.20         0.52 o
  -2  -2   8          6.64          7.73         0.51 o
  -1  -2   8         12.22         11.53         0.44 o
   0  -2   8        260.46        265.20         2.04 o
   1  -2   8        134.95        128.64         4.13 o
   2  -2   8         20.27         21.42         0.59 o
   3  -2   8         45.45         40.76         2.17 o
   4  -2   8          7.79         10.39         0.51 o
   5  -2   8          2.00          1.71         0.44 o
   6  -2   8          7.63          7.36         0.51 o
   7  -2   8         14.32         17.12         0.62 o
  -5  -1   8         29.83         28.06         1.08 o
  -4  -1   8         49.40         47.80         1.70 o
  -3  -1   8          6.00          6.63         0.49 o
  -2  -1   8          9.84          9.49         0.49 o
  -1  -1   8         26.82         26.47         0.47 o
   0  -1   8        155.09        149.57         5.85 o
   1  -1   8          0.58          1.20         0.44 o
   2  -1   8          4.30          4.83         0.46 o
   3  -1   8        151.47        135.21         1.21 o
   4  -1   8         17.55         16.63         0.65 o
   5  -1   8         36.30         37.42         0.83 o
   6  -1   8          8.10          7.96         0.59 o
   7  -1   8          1.55          2.35         0.54 o
  -5   0   8         35.96         34.81         0.90 o
  -4   0   8          1.37          1.18         0.42 o
  -3   0   8         37.62         36.16         1.28 o
  -2   0   8         59.87         63.79         1.29 o
  -1   0   8        169.02        171.50         3.37 o
   0   0   8         91.38         92.80         2.44 o
   1   0   8         38.51         36.11         0.87 o
   2   0   8        118.61        118.43         1.44 o
   3   0   8          5.13          5.04         0.55 o
   4   0   8        191.93        195.16         3.77 o
   5   0   8          1.65          2.72         0.67 o
   6   0   8          0.10          0.92         0.64 o
   7   0   8          8.01         10.21         0.72 o
   8   0   8          3.42          2.30         0.60 o
  -4   1   8          3.22          4.31         0.41 o
  -3   1   8         22.17         24.22         0.84 o
  -2   1   8        112.58        113.88         1.07 o
  -1   1   8         34.00         36.81         0.57 o
   0   1   8         14.13         15.23         0.65 o
   1   1   8         13.26         13.30         0.62 o
   2   1   8         42.33         44.32         2.95 o
   3   1   8          9.28          9.95         0.51 o
   4   1   8          0.65          0.77         0.55 o
   5   1   8         45.32         47.30         1.62 o
   6   1   8         34.37         34.39         1.38 o
   7   1   8          4.00          2.50         0.56 o
   8   1   8          6.06          6.14         0.52 o
   9   1   8         70.32         73.31         2.38 o
  -4   2   8          5.29          5.11         0.35 o
  -3   2   8          2.07          2.60         0.35 o
  -2   2   8         73.62         74.52         1.74 o
  -1   2   8         68.19         66.81         0.64 o
   0   2   8         69.93         70.17         1.06 o
   1   2   8         28.71         30.20         0.46 o
   2   2   8          4.31          4.31         0.39 o
   3   2   8          7.32          5.51         0.67 o
   4   2   8         10.54          9.88         1.03 o
   5   2   8        271.87        292.27         6.69 o
   6   2   8          1.81          1.89         0.55 o
   7   2   8          7.36         10.43         0.66 o
   8   2   8         14.43         14.14         0.65 o
   9   2   8          1.72          1.40         0.52 o
  -4   3   8          7.00          7.53         0.43 o
  -3   3   8          0.19          0.69         0.38 o
  -2   3   8          0.58          0.96         0.35 o
  -1   3   8         34.89         36.00         0.53 o
   0   3   8          6.53          6.95         0.44 o
   1   3   8        100.23         98.98         3.63 o
   2   3   8         30.80         31.83         0.67 o
   3   3   8         27.65         27.94         0.50 o
   4   3   8         81.40         86.65         1.84 o
   5   3   8         53.76         56.09         0.87 o
   6   3   8         11.91         11.35         0.49 o
   7   3   8         36.04         39.60         0.73 o
   8   3   8          3.55          5.31         0.60 o
   9   3   8          5.30          5.08         0.55 o
  -3   4   8          6.49          9.06         0.41 o
  -2   4   8          0.92          1.63         0.35 o
  -1   4   8         37.41         36.33         0.98 o
   0   4   8        196.22        202.79         2.43 o
   1   4   8         26.41         28.17         0.46 o
   2   4   8        142.85        150.95         2.14 o
   3   4   8        103.73         99.36         0.94 o
   4   4   8          3.68          5.15         0.44 o
   5   4   8         20.94         22.86         0.73 o
   6   4   8        393.96        401.03         9.50 o
   7   4   8         35.77         36.45         1.13 o
   8   4   8        165.85        147.79         5.36 o
   9   4   8          0.20         -0.03         0.58 o
  10   4   8          4.49          5.54         0.61 o
  -2   5   8          0.05          0.27         0.36 o
  -1   5   8          4.23          3.90         0.40 o
   0   5   8          7.54          7.52         0.36 o
   1   5   8          4.41          4.64         0.35 o
   2   5   8         47.44         44.07         1.14 o
   3   5   8         32.00         32.87         0.42 o
   4   5   8          2.26          0.85         0.37 o
   5   5   8        117.03        113.84         4.48 o
   6   5   8         10.22         10.56         0.46 o
   7   5   8         95.70         92.53         1.65 o
   8   5   8          6.27          7.37         0.49 o
   9   5   8         14.32         13.97         0.52 o
  10   5   8         13.82         15.12         0.55 o
  -2   6   8         23.83         30.32         1.93 o
  -1   6   8         13.69         13.48         0.64 o
   0   6   8         22.51         24.08         0.47 o
   1   6   8          2.59          2.95         0.32 o
   2   6   8          6.12          7.07         0.35 o
   3   6   8         20.51         18.04         0.38 o
   4   6   8        231.41        211.00         4.79 o
   5   6   8         48.83         51.11         1.56 o
   6   6   8         40.88         40.84         0.55 o
   7   6   8        123.97        121.66         3.14 o
   8   6   8         10.55          9.65         0.48 o
   9   6   8         29.09         32.80         0.74 o
  10   6   8         61.41         62.85         2.12 o
  -1   7   8          4.50          4.17         0.34 o
   0   7   8          3.48          3.78         0.34 o
   1   7   8          0.01         -0.06         0.32 o
   2   7   8          3.62          3.40         0.36 o
   3   7   8         13.41         11.76         0.38 o
   4   7   8          0.55          0.48         0.35 o
   5   7   8          0.56          0.48         0.41 o
   6   7   8          2.90          3.12         0.36 o
   7   7   8         51.96         52.54         0.98 o
   8   7   8         45.92         45.63         0.92 o
   9   7   8          9.46         10.36         0.50 o
  10   7   8          3.13          2.88         0.46 o
   0   8   8          9.36         13.11         0.52 o
   1   8   8          1.87          1.16         0.32 o
   2   8   8          0.10          1.25         0.33 o
   3   8   8          1.49          2.31         0.40 o
   4   8   8        133.95        137.03         1.66 o
   5   8   8         10.69          9.86         0.46 o
   6   8   8          5.06          4.45         0.36 o
   7   8   8          1.18          2.17         0.40 o
   8   8   8         26.80         30.04         0.51 o
   9   8   8          4.79          6.04         0.44 o
   2   9   8          2.56          3.05         0.36 o
   3   9   8          3.39          3.52         0.34 o
   4   9   8          1.07          2.23         0.42 o
   5   9   8         36.74         37.78         0.55 o
   6   9   8          0.00          0.24         0.44 o
   7   9   8          9.14          8.12         0.40 o
   8   9   8          0.29          0.96         0.39 o
   9   9   8          8.60          8.38         0.44 o
   4  10   8         39.66         36.53         0.71 o
   5  10   8          0.04          0.18         0.47 o
   6  10   8          2.98          2.70         0.50 o
   7  10   8          0.82          1.11         0.35 o
  -2  -4   9          4.80          5.92         0.77 o
  -1  -4   9         15.22         13.52         0.95 o
   0  -4   9          5.66          5.78         0.48 o
   1  -4   9         35.18         31.62         0.86 o
   2  -4   9          4.28          5.61         0.51 o
   3  -4   9         20.72         24.34         0.60 o
  -3  -3   9         17.07         18.86         0.64 o
  -2  -3   9          5.12          4.88         0.57 o
  -1  -3   9          2.97          3.18         0.46 o
   0  -3   9          0.59          1.40         0.40 o
   1  -3   9          1.27          1.72         0.49 o
   2  -3   9          1.73          3.04         0.47 o
   3  -3   9          8.20          9.62         0.56 o
   4  -3   9         32.37         34.08         0.64 o
   5  -3   9          3.17          1.76         0.54 o
  -3  -2   9          1.02          1.35         0.51 o
  -2  -2   9          0.53          1.04         0.44 o
  -1  -2   9          0.35          0.80         0.44 o
   0  -2   9          1.17          0.60         0.44 o
   1  -2   9         12.00         11.01         0.47 o
   2  -2   9         29.58         28.45         2.41 o
   3  -2   9          0.04         -0.06         0.62 o
   4  -2   9          0.39          0.73         0.48 o
   5  -2   9         14.29         17.82         0.55 o
   6  -2   9          0.01          0.49         0.39 o
  -4  -1   9          0.27          0.47         0.44 o
  -3  -1   9          0.02          0.07         0.45 o
  -2  -1   9         60.29         61.31         1.01 o
  -1  -1   9         66.30         64.86         0.80 o
   0  -1   9          0.70          1.28         0.44 o
   1  -1   9          4.97          3.97         0.44 o
   2  -1   9         28.60         29.28         1.50 o
   3  -1   9         42.35         48.35         0.77 o
   4  -1   9         25.12         23.54         0.80 o
   5  -1   9         24.32         22.28         0.67 o
   6  -1   9          0.03          0.20         0.44 o
   7  -1   9          1.08          2.42         0.55 o
  -4   0   9         24.81         23.49         1.35 o
  -3   0   9         15.37         16.42         0.51 o
  -2   0   9          4.22          4.80         0.45 o
  -1   0   9          0.84          1.56         0.53 o
   0   0   9         34.64         35.41         0.56 o
   1   0   9         41.88         40.02         1.22 o
   2   0   9         10.96         10.31         0.45 o
   3   0   9          2.58          2.95         0.53 o
   4   0   9         82.66         85.06         2.15 o
   5   0   9          4.72          6.67         0.59 o
   6   0   9          3.34          4.11         0.55 o
   7   0   9          0.73          1.92         0.69 o
  -3   1   9          1.73          1.61         0.37 o
  -2   1   9          0.51          0.58         0.40 o
  -1   1   9        295.86        303.91         6.16 o
   0   1   9         66.56         67.68         0.65 o
   1   1   9         92.60         98.28         2.48 o
   2   1   9          1.85          2.14         0.35 o
   3   1   9         61.13         58.40         2.19 o
   4   1   9         16.07         12.61         0.58 o
   5   1   9        199.30        213.54         4.39 o
   6   1   9         71.46         73.55         3.60 o
   7   1   9         36.38         40.11         1.00 o
   8   1   9          0.23          1.02         0.71 o
  -3   2   9          0.05         -0.18         0.40 o
  -2   2   9          9.54          9.40         0.45 o
  -1   2   9         28.04         27.67         0.87 o
   0   2   9        207.73        213.06         1.88 o
   1   2   9          9.99         10.30         0.43 o
   2   2   9          0.00          0.17         0.34 o
   3   2   9         25.49         25.78         0.50 o
   4   2   9          8.09          8.26         0.54 o
   5   2   9         21.52         21.54         0.64 o
   6   2   9        208.40        208.39         1.17 o
   7   2   9          7.64          6.99         0.59 o
   8   2   9          4.22          7.32         0.59 o
   9   2   9          0.01          0.26         0.69 o
  -3   3   9         17.04         18.36         0.74 o
  -2   3   9          0.87          1.11         0.42 o
  -1   3   9          4.40          4.75         0.41 o
   0   3   9        154.38        158.66         3.04 o
   1   3   9          0.58          0.47         0.30 o
   2   3   9         16.93         16.43         0.44 o
   3   3   9          8.75          9.60         0.40 o
   4   3   9         20.41         19.71         1.19 o
   5   3   9        171.90        168.13         3.97 o
   6   3   9         94.04        105.12         2.09 o
   7   3   9         64.78         61.92         0.74 o
   8   3   9          9.94         10.45         0.54 o
   9   3   9          0.61          1.06         0.60 o
  -2   4   9         17.04         17.57         0.57 o
  -1   4   9         11.99         11.69         0.42 o
   0   4   9          0.10          0.55         0.35 o
   1   4   9          5.77          5.55         0.36 o
   2   4   9          2.61          2.48         0.35 o
   3   4   9        133.79        128.07         2.37 o
   4   4   9         52.15         50.07         0.95 o
   5   4   9         14.03         16.25         0.54 o
   6   4   9         23.95         25.97         0.54 o
   7   4   9         34.55         31.17         0.72 o
   8   4   9          0.47          0.79         0.43 o
   9   4   9         28.92         28.43         0.67 o
  -2   5   9         16.87         12.08         0.45 o
  -1   5   9          0.00          0.31         0.33 o
   0   5   9          0.62          0.27         0.31 o
   1   5   9         27.12         26.29         0.44 o
   2   5   9          0.26          0.01         0.33 o
   3   5   9         15.30         13.54         0.39 o
   4   5   9         23.90         23.03         0.47 o
   5   5   9          1.31          1.60         0.45 o
   6   5   9         38.02         41.70         0.61 o
   7   5   9        135.44        126.89         3.59 o
   8   5   9          5.38          4.66         0.41 o
   9   5   9         42.01         46.16         0.84 o
  -1   6   9          7.31          6.95         0.34 o
   0   6   9          3.95          4.56         0.35 o
   1   6   9          2.72          3.13         0.36 o
   2   6   9         30.03         31.81         0.71 o
   3   6   9          3.11          2.44         0.31 o
   4   6   9         63.10         56.88         0.57 o
   5   6   9          5.27          6.16         0.47 o
   6   6   9          1.44          2.85         0.42 o
   7   6   9        102.43        105.48         2.56 o
   8   6   9         57.06         59.71         0.87 o
   9   6   9          2.14          1.51         0.44 o
   0   7   9          0.02          0.45         0.33 o
   1   7   9          9.16          9.42         0.40 o
   2   7   9          0.81          1.17         0.35 o
   3   7   9          1.62          1.77         0.33 o
   4   7   9         23.06         19.92         0.46 o
   5   7   9          3.31          2.69         0.44 o
   6   7   9         23.63         22.62         0.79 o
   7   7   9         80.82         82.26         0.67 o
   8   7   9         21.75         20.14         0.54 o
   9   7   9          3.80          3.86         0.46 o
   1   8   9          2.52          2.74         0.33 o
   2   8   9          5.52          7.49         0.39 o
   3   8   9          1.78          2.11         0.35 o
   4   8   9          0.55          1.11         0.38 o
   5   8   9          1.17          2.31         0.38 o
   6   8   9          2.32          1.78         0.40 o
   7   8   9          0.12          0.74         0.39 o
   8   8   9          5.36          6.74         0.41 o
   9   8   9         26.73         27.28         0.52 o
   3   9   9         29.22         30.10         1.21 o
   4   9   9         18.44         19.46         0.95 o
   5   9   9          0.08          0.72         0.48 o
   6   9   9          0.08          0.51         0.42 o
   7   9   9         12.49         11.02         0.61 o
   8   9   9          0.11          0.80         0.36 o
  -1  -3  10          8.74          6.49         0.72 o
   0  -3  10          6.24          5.58         0.49 o
   1  -3  10         30.60         32.75         0.79 o
   2  -3  10          0.12          0.80         0.52 o
   3  -3  10          2.65          3.69         0.53 o
  -2  -2  10          3.22          3.54         0.53 o
  -1  -2  10         16.76         16.34         0.73 o
   0  -2  10         19.81         19.55         0.66 o
   1  -2  10          0.95          0.74         0.46 o
   2  -2  10          1.68          2.02         0.55 o
   3  -2  10         13.27         13.20         0.53 o
   4  -2  10         29.12         29.90         1.26 o
  -2  -1  10         38.37         37.60         1.34 o
  -1  -1  10         48.20         51.13         2.25 o
   0  -1  10          0.14          0.30         0.43 o
   1  -1  10          0.28          0.40         0.40 o
   2  -1  10         12.74         11.74         0.46 o
   3  -1  10          3.73          4.95         0.52 o
   4  -1  10         33.92         38.86         0.66 o
   5  -1  10         32.44         31.79         0.84 o
   6  -1  10          4.73          5.27         0.53 o
  -2   0  10         61.68         62.30         1.00 o
  -1   0  10          0.63          1.14         0.56 o
   0   0  10        258.49        254.18         8.98 o
   1   0  10         16.93         18.18         0.52 o
   2   0  10          0.38          0.36         0.42 o
   3   0  10         17.81         18.56         1.30 o
   4   0  10          8.91          9.35         0.57 o
   5   0  10          3.41          4.60         0.57 o
   6   0  10         66.13         64.12         1.29 o
   7   0  10          2.55          2.65         1.75 o
  -2   1  10          0.88          1.47         0.51 o
  -1   1  10         80.05         73.63         3.04 o
   0   1  10          2.14          2.06         0.42 o
   1   1  10         27.69         28.38         0.71 o
   2   1  10          0.27          0.28         0.39 o
   3   1  10         56.78         49.95         1.07 o
   4   1  10         13.51         12.30         0.93 o
   5   1  10        148.37        151.45         1.39 o
   6   1  10          3.45          4.56         0.91 o
   7   1  10          8.24          7.42         0.61 o
  -2   2  10          6.38          7.24         0.50 o
  -1   2  10          7.76          7.37         0.49 o
   0   2  10         82.39         88.36         1.72 o
   1   2  10         37.18         36.51         0.65 o
   2   2  10         17.70         19.76         0.59 o
   3   2  10         69.08         74.61         0.69 o
   4   2  10         34.39         35.26         2.04 o
   5   2  10         38.92         38.51         0.73 o
   6   2  10          4.39          4.54         0.79 o
   7   2  10         52.76         54.59         0.71 o
   8   2  10          0.14          0.52         0.58 o
  -2   3  10          1.43          1.67         0.42 o
  -1   3  10          0.48          0.59         0.40 o
   0   3  10         28.63         30.31         0.55 o
   1   3  10         22.86         21.24         1.02 o
   2   3  10          1.93          2.46         0.40 o
   3   3  10         17.96         16.60         0.47 o
   4   3  10         31.73         28.44         0.61 o
   5   3  10         16.71         14.92         0.58 o
   6   3  10          6.82          6.99         0.63 o
   7   3  10          0.48          0.41         0.49 o
   8   3  10          6.24          5.46         0.52 o
  -1   4  10          2.16          1.75         0.37 o
   0   4  10         13.06         15.26         0.43 o
   1   4  10          0.00          0.06         0.40 o
   2   4  10          0.04          0.68         0.38 o
   3   4  10         16.81         15.14         0.59 o
   4   4  10         26.81         24.95         0.48 o
   5   4  10         46.09         48.64         1.55 o
   6   4  10          2.68          3.16         0.50 o
   7   4  10         10.01          8.07         0.66 o
   8   4  10          2.33          2.66         0.47 o
   0   5  10          2.36          2.48         0.37 o
   1   5  10          2.32          3.10         0.37 o
   2   5  10          8.92          8.70         0.35 o
   3   5  10         34.86         34.63         0.50 o
   4   5  10         64.76         64.08         1.30 o
   5   5  10          5.84          4.60         0.48 o
   6   5  10         43.00         41.72         0.66 o
   7   5  10          1.45          1.22         0.43 o
   8   5  10          2.41          2.25         0.38 o
   9   5  10          0.02          0.29         0.51 o
   0   6  10         19.78         18.15         0.42 o
   1   6  10          5.56          6.58         0.43 o
   2   6  10         11.98          9.42         0.40 o
   3   6  10         15.06         17.01         0.42 o
   4   6  10         11.31         12.50         0.42 o
   5   6  10         41.60         37.47         0.61 o
   6   6  10         39.52         41.03         0.61 o
   7   6  10          3.41          5.15         0.69 o
   8   6  10          9.56          8.96         0.47 o
   9   6  10          0.10          0.61         0.66 o
   1   7  10         16.64         17.30         0.60 o
   2   7  10         27.83         27.84         0.49 o
   3   7  10         29.71         27.31         0.44 o
   4   7  10         12.63         11.73         0.41 o
   5   7  10          1.45          2.55         0.43 o
   6   7  10         94.15         93.07         1.55 o
   7   7  10          0.10          0.41         0.40 o
   8   7  10          3.41          2.68         0.42 o
   3   8  10          0.80          1.90         0.41 o
   4   8  10         29.52         35.00         0.53 o
   5   8  10         27.53         27.55         1.36 o
   6   8  10         40.65         40.10         0.65 o
   7   8  10         13.20         10.65         0.49 o
   8   8  10         11.98         12.43         0.48 o
   0  -1  11          1.97          2.43         0.46 o
   1  -1  11          0.30          0.36         0.44 o
   2  -1  11          8.79          9.66         0.56 o
   3  -1  11         14.96         16.11         0.75 o
   4  -1  11          9.95          9.82         0.51 o
   0   0  11         17.66         19.39         0.56 o
   1   0  11          3.24          3.91         0.45 o
   2   0  11          0.36          0.64         0.42 o
   3   0  11          3.34          5.46         0.55 o
   4   0  11          0.95          0.91         0.80 o
   5   0  11         19.55         21.89         1.17 o
   0   1  11         46.48         45.67         0.85 o
   1   1  11          6.58          5.80         0.42 o
   2   1  11          0.24          0.88         0.36 o
   3   1  11         19.06         20.86         0.51 o
   4   1  11          1.47          2.10         0.50 o
   5   1  11          2.12          3.70         0.47 o
   6   1  11         62.96         63.96         0.84 o
   0   2  11         15.61         17.31         0.67 o
   1   2  11         21.01         18.87         0.99 o
   2   2  11          2.21          2.53         0.40 o
   3   2  11          6.48          7.62         0.72 o
   4   2  11          7.37          6.89         0.52 o
   5   2  11         14.87         13.60         0.58 o
   6   2  11          0.34          0.20         0.42 o
   7   2  11         20.86         17.55         1.55 o
   0   3  11         14.87         15.10         0.59 o
   1   3  11          0.00          0.24         0.38 o
   2   3  11          7.19          7.79         0.39 o
   3   3  11        134.91        138.99         1.34 o
   4   3  11         40.96         38.51         1.99 o
   5   3  11         76.29         76.74         5.55 o
   6   3  11          0.11          0.27         0.42 o
   7   3  11          2.89          2.66         0.53 o
   0   4  11          0.58          0.17         0.41 o
   1   4  11          0.95          0.75         0.52 o
   2   4  11         15.45         16.46         0.75 o
   3   4  11          0.37          0.54         0.59 o
   4   4  11          1.35          1.84         0.38 o
   5   4  11          0.03          0.54         0.44 o
   6   4  11          0.00          0.03         0.47 o
   7   4  11          1.21          1.85         0.45 o
   1   5  11          1.55          2.89         0.42 o
   2   5  11          2.41          1.99         0.34 o
   3   5  11          3.76          3.50         0.38 o
   4   5  11         48.06         39.94         0.75 o
   5   5  11          1.99          2.01         0.37 o
   6   5  11          0.00          0.15         0.70 o
   7   5  11          3.92          3.49         0.50 o
   2   6  11          6.68          7.42         0.40 o
   3   6  11         19.86         19.56         0.52 o
   4   6  11          2.48          3.16         0.35 o
   5   6  11         41.63         42.06         1.80 o
   6   6  11          1.44          1.29         0.46 o
   7   6  11          0.62          0.46         0.45 o
   3   7  11          4.30          4.31         0.47 o
   4   7  11          0.44          0.28         0.38 o
   5   7  11          4.68          3.58         0.45 o
   6   7  11          9.10          9.17         0.60 o
   7   7  11         36.81         38.64         0.65 o
   3   2  12         17.39         16.88         0.48 o
   4   2  12          2.07          2.46         0.51 o
   3   3  12         15.15         15.14         0.67 o
   4   3  12          0.13          0.46         0.43 o
   5   3  12          3.85          3.99         0.48 o
   3   4  12         32.69         35.01         1.25 o
   4   4  12         32.32         30.17         0.95 o
   5   4  12          4.59          3.37         0.50 o
   4   5  12         41.06         42.85         1.70 o
   5   5  12          1.89          2.54         0.47 o
                                                
